# Supplementary material for: Genome-wide landscape of runs of homozygosity and differentiation across Egyptian goat breeds
Source: BMC Genomics. 2023 Sep 26;24:573. doi: 10.1186/s12864-023-09679-6 (PMC10521497; doi:10.1186/s12864-023-09679-6)
Supplement: Supplementary file 2 — Additional file 2. [file 12864_2023_9679_MOESM2_ESM.xlsx]

## Sheet: Fst_NU_DA
Supplementary file: Genetic differentiation (Fst) between Egyptian Nubian and Damascus goat breeds
CHR	SNP	POS	NMISS	FST
6	snp30825-scaffold340-1270511	14116546	292	0.909249
6	snp30823-scaffold340-1209238	14178198	292	0.86532
6	snp30821-scaffold340-1076911	14310591	292	0.857122
6	snp12891-scaffold1498-560289	45963557	292	0.77782
6	snp52924-scaffold795-486047	16637583	292	0.745487
6	snp7624-scaffold1273-248604	40982644	292	0.736028
11	snp24326-scaffold247-6085225	43596318	292	0.7359
9	snp8445-scaffold1304-1378829	71031168	292	0.735735
6	snp30802-scaffold340-250189	15137588	292	0.710039
1	snp46689-scaffold65-2302839	106428851	292	0.703168
6	snp30820-scaffold340-1028551	14358997	292	0.676062
6	snp34851-scaffold415-1591800	27579191	292	0.675142
1	snp17104-scaffold1788-77512	13714329	292	0.665335
2	snp8271-scaffold130-619798	8687015	292	0.665111
8	snp21876-scaffold2147-257467	108299137	292	0.664942
6	snp49739-scaffold710-942502	20331587	292	0.648616
21	snp51490-scaffold754-2484167	20188528	292	0.647273
6	snp11979-scaffold1440-432774	112041070	292	0.647249
23	snp43531-scaffold5805-10990	46742557	292	0.643268
16	snp1594-scaffold1045-277909	33654290	292	0.636022
8	snp32249-scaffold366-1480321	85804093	292	0.627964
6	snp16815-scaffold1760-560278	36232621	292	0.626826
6	snp58995-scaffold968-1350121	29702490	292	0.626766
6	snp54008-scaffold821-914173	41385076	292	0.623572
6	snp16820-scaffold1760-823922	36498331	292	0.621057
11	snp4297-scaffold1133-1455361	33250423	292	0.620527
19	snp23088-scaffold2300-193213	51758533	292	0.618787
12	snp9150-scaffold1332-465406	42581389	292	0.618356
20	snp52539-scaffold782-4165696	2196053	292	0.616515
21	snp24408-scaffold2471-130121	29901340	292	0.611962
6	snp7253-scaffold1268-239195	40209422	292	0.611755
12	snp1163-scaffold1030-963856	76470842	292	0.610726
25	snp29752-scaffold3220-348924	37715697	292	0.608365
6	snp30829-scaffold340-1484914	13901585	292	0.607481
6	snp12578-scaffold148-3277158	34418818	292	0.598107
18	snp34689-scaffold411-47568	46612676	292	0.597216
6	snp12889-scaffold1498-459920	45863398	292	0.59467
6	snp26801-scaffold281-2855223	39514043	292	0.593066
11	snp40689-scaffold52-4523219	31578847	292	0.589839
17	snp32640-scaffold375-613795	56054898	292	0.585969
6	snp5628-scaffold1199-654157	42955958	292	0.584717
2	snp7492-scaffold127-4921555	23435930	292	0.581595
3	snp56507-scaffold890-455952	65956182	292	0.581512
28	snp42444-scaffold561-918058	22543770	292	0.581225
16	snp55913-scaffold869-1891310	32601538	292	0.576357
14	snp8380-scaffold1300-860783	10302583	292	0.575764
6	6_70844830_AF-PAKI	70844830	292	0.574998
14	snp10357-scaffold1370-1004058	41058959	291	0.573671
11	snp24767-scaffold253-1835132	91671881	292	0.571588
5	snp38463-scaffold486-4059447	21696911	292	0.569883
6	snp26802-scaffold281-2913271	39573331	292	0.568783
6	ilmnseq_rs668535829	70781581	292	0.566343
1	snp23420-scaffold235-481275	13624612	292	0.565091
11	snp20729-scaffold204-2109606	75980834	292	0.564304
18	snp34720-scaffold411-1488039	45171094	291	0.562739
6	snp30808-scaffold340-489170	14900689	292	0.561314
23	snp47796-scaffold673-241721	33832989	292	0.560997
26	snp41147-scaffold532-2467263	30743112	292	0.560514
6	snp58093-scaffold94-5429126	70758177	292	0.560002
6	ilmnseq_rs669741195	70777648	292	0.560002
6	snp16179-scaffold170-650450	7208182	292	0.559599
13	snp13002-scaffold150-979951	48133203	292	0.559159
21	snp38851-scaffold492-3642242	39628567	292	0.558972
7	snp56901-scaffold901-675494	24117675	292	0.557565
2	snp7015-scaffold1259-344227	65654524	292	0.554626
12	snp50153-scaffold717-3430786	61727667	292	0.552647
2	snp2004-scaffold1059-661876	4198674	292	0.551325
24	snp40857-scaffold526-385487	43546164	292	0.550394
9	snp31785-scaffold3555-154546	89630152	292	0.549456
6	snp5678-scaffold1199-2786607	45092988	292	0.548484
6	snp30817-scaffold340-918098	14469982	292	0.547495
20	snp43224-scaffold575-1525888	14482480	292	0.544104
13	snp58678-scaffold956-1066270	70641749	292	0.543851
12	snp50116-scaffold717-1970784	63185488	292	0.543403
21	snp32613-scaffold374-1155749	24064522	292	0.542998
25	snp50750-scaffold734-696409	24208704	292	0.540013
18	snp34712-scaffold411-1157981	45504321	292	0.539053
6	snp58979-scaffold968-677832	29025606	292	0.5382
22	snp6352-scaffold1224-1068939	5194539	292	0.537414
5	snp28798-scaffold310-3992286	66865739	292	0.536568
1	snp32728-scaffold377-1966001	84357740	292	0.536231
7	snp24870-scaffold254-3493790	45529076	292	0.534656
6	snp40063-scaffold511-1472643	63822282	292	0.53303
11	snp33897-scaffold4-503901	93890397	292	0.531741
24	snp1771-scaffold1049-1257694	25073016	292	0.529632
21	snp11003-scaffold1395-703856	36168946	292	0.529538
6	snp17109-scaffold1789-197608	50092811	292	0.52937
14	snp4098-scaffold1129-1154925	9112516	292	0.528169
25	snp23709-scaffold239-2568142	20971180	292	0.523916
20	snp49824-scaffold711-2038939	19340669	292	0.523563
6	snp5633-scaffold1199-900257	43204571	291	0.522738
4	snp46596-scaffold646-1409652	20185111	292	0.522557
3	snp46881-scaffold654-587838	84992393	292	0.521558
27	snp51911-scaffold762-3620776	2892939	292	0.521112
5	snp12744-scaffold149-712399	37759371	292	0.520114
4	snp44321-scaffold603-2275617	104553325	292	0.51867
5	snp8889-scaffold1319-213907	85613261	292	0.518272
14	snp58159-scaffold940-84787	85655087	292	0.517361
9	snp36845-scaffold447-2292768	82243732	292	0.516658
29	snp15250-scaffold1624-666908	43914012	292	0.516127
4	snp38928-scaffold494-1683634	39033583	292	0.514868
6	snp24461-scaffold248-1677643	77490672	292	0.514692
12	snp24117-scaffold246-536628	68018115	292	0.514634
12	snp15941-scaffold1676-144566	17306451	292	0.514268
12	snp36095-scaffold431-8359593	30255457	292	0.5135
6	snp52911-scaffold795-18975	16169314	292	0.513046
5	snp12158-scaffold1450-249468	107208739	292	0.511597
22	snp18455-scaffold1869-275584	55191102	292	0.510757
1	snp45680-scaffold627-2581993	43301912	292	0.510183
22	snp33-scaffold1-1456517	25848392	292	0.50991
16	snp44168-scaffold60-171027	5766691	292	0.509684
28	snp7898-scaffold1285-97342	23218495	292	0.509642
11	snp15183-scaffold1621-67019	60993553	292	0.509233
11	snp40604-scaffold52-764522	27819085	291	0.508748
15	snp18467-scaffold187-107344	11104013	292	0.508589
4	snp10520-scaffold1375-936183	18958145	292	0.508494
5	snp14292-scaffold157-2116440	18010213	292	0.507536
9	snp43742-scaffold588-512907	13647775	292	0.507274
21	snp32622-scaffold374-1539974	24447566	292	0.506623
6	snp26773-scaffold281-1672113	38327501	292	0.506276
4	snp34132-scaffold400-2162769	32924431	292	0.505779
7	snp30644-scaffold339-3541902	61738779	292	0.505636
21	snp11016-scaffold1395-1276583	35596028	292	0.505636
11	snp39358-scaffold50-4279021	85157489	292	0.504957
17	snp32753-scaffold379-311004	58654016	292	0.504907
5	snp28831-scaffold310-5365848	68238381	292	0.504373
25	snp11282-scaffold1406-283885	38772268	292	0.503988
14	snp3475-scaffold1107-521294	65456044	292	0.503799
14	snp34913-scaffold416-1993680	36209138	292	0.501435
21	snp11026-scaffold1395-1783918	35089854	292	0.501199
25	snp27364-scaffold2909-580857	36955706	292	0.499647
23	snp51709-scaffold761-64922	26930119	292	0.498858
26	snp18943-scaffold1908-336869	40666645	292	0.498787
8	snp15971-scaffold1680-134790	96849881	292	0.498628
10	snp39465-scaffold501-1177345	81784072	292	0.498434
11	snp18093-scaffold185-12290354	61582218	292	0.498147
27	snp30769-scaffold34-3016070	39828583	292	0.498147
5	snp2497-scaffold107-9106120	85336862	292	0.498091
11	GoatD01.047443	89985627	292	0.497066
4	snp27628-scaffold295-3262137	47431819	292	0.496723
19	snp57807-scaffold931-2071583	6217289	292	0.496498
1	snp59189-scaffold971-1197709	145622448	292	0.495866
2	snp40377-scaffold515-3422344	45310168	292	0.495664
11	snp47041-scaffold658-1168322	101539137	292	0.49553
21	snp14915-scaffold160-147339	26721816	292	0.495467
11	snp33898-scaffold4-549361	93936211	292	0.495277
1	snp40533-scaffold519-1543758	79113853	292	0.494917
15	snp50624-scaffold728-545603	10692521	292	0.4944
3	snp48357-scaffold687-591445	38063130	292	0.493993
26	snp59240-scaffold973-1555961	49175021	292	0.493541
13	snp32544-scaffold371-2233313	39285815	292	0.49215
6	snp30866-scaffold340-2955759	12426264	292	0.491968
21	snp19109-scaffold1921-51786	34527608	292	0.490458
6	snp30864-scaffold340-2868320	12513254	292	0.49031
24	snp5521-scaffold1194-101599	51026254	292	0.489514
3	snp7984-scaffold129-974102	30097401	292	0.487891
7	7_93550657_AF-PAKI	93550657	292	0.486235
4	snp21951-scaffold2156-850229	26462500	292	0.486219
6	snp12567-scaffold148-2778675	33917687	292	0.485627
11	snp47023-scaffold658-421457	102288382	292	0.485484
20	snp52302-scaffold776-1122884	35864539	292	0.485429
13	13_80529652_RH-map	80529652	292	0.485341
13	snp58731-scaffold958-1251636	22573914	292	0.485271
18	snp34696-scaffold411-312910	46349718	292	0.485131
5	snp2477-scaffold107-8232407	84458229	292	0.484835
17	snp14233-scaffold1569-70062	56976502	292	0.484511
5	snp49885-scaffold712-1154342	51733783	292	0.48407
6	snp42230-scaffold553-31444	21919284	292	0.483476
5	snp28804-scaffold310-4284834	67155123	292	0.483312
9	snp321-scaffold1008-1123690	46559336	292	0.482999
20	snp58520-scaffold952-925472	60967107	292	0.482599
25	snp36417-scaffold438-126902	20804595	292	0.482386
21	snp58804-scaffold960-340117	61630736	292	0.482364
13	snp5244-scaffold1180-1240305	34845457	292	0.481012
6	snp58094-scaffold94-5459884	70788868	292	0.480572
6	snp52941-scaffold795-1204118	17357273	292	0.479607
20	snp57368-scaffold913-1376610	8054735	292	0.479442
13	snp7713-scaffold1278-988489	69297667	291	0.479366
7	snp50476-scaffold724-584536	82317994	292	0.4793
7	snp59673-scaffold989-53342	25419326	292	0.478883
4	snp1934-scaffold1053-1499209	2775189	292	0.478644
8	snp28007-scaffold300-349822	36171427	292	0.478355
3	snp32069-scaffold361-411298	119682046	292	0.478083
3	snp8027-scaffold129-2778874	31913352	292	0.47806
6	snp57999-scaffold94-1510778	66826462	292	0.477995
3	snp48293-scaffold684-37892	116096397	292	0.477802
16	snp1595-scaffold1045-307666	33684351	292	0.476661
24	snp9700-scaffold1349-527250	5808247	292	0.476175
6	snp34852-scaffold415-1632157	27612703	292	0.476089
22	snp12864-scaffold1497-2045665	52186260	292	0.47593
3	snp10430-scaffold1373-465729	54454410	292	0.475852
6	6_34193381_AF-PAKI	34193381	292	0.475812
6	snp46554-scaffold645-988463	23110465	292	0.474957
6	snp48567-scaffold690-1007687	107266984	292	0.474869
24	snp40859-scaffold526-466583	43627428	292	0.474155
4	snp34090-scaffold400-394167	34689737	292	0.473772
25	snp36469-scaffold438-2482398	18411314	292	0.473134
5	snp29275-scaffold3154-60392	114048663	292	0.472707
17	snp10168-scaffold1364-377158	61939393	292	0.471756
6	snp7622-scaffold1273-181266	40917327	292	0.471459
7	snp7074-scaffold1261-402829	555703	292	0.471444
5	snp47327-scaffold665-1059656	34657220	292	0.47134
13	snp12128-scaffold1449-337427	63836592	292	0.471071
6	snp19456-scaffold1964-83980	9352637	292	0.469913
6	snp26805-scaffold281-3072521	39733758	292	0.469913
13	snp44881-scaffold611-1475440	3706660	292	0.469708
5	snp28861-scaffold310-6641963	69517705	292	0.469156
8	snp15961-scaffold168-60054	10862222	292	0.468568
1	snp25517-scaffold263-480097	110442872	292	0.468186
6	snp54013-scaffold821-1145339	41150643	292	0.467676
13	snp56276-scaffold881-520799	45342293	292	0.467676
4	snp18324-scaffold1859-204865	16328960	292	0.467567
5	snp33583-scaffold394-2473852	45046609	292	0.467267
21	snp51480-scaffold754-1977841	20695838	292	0.467161
15	snp36691-scaffold445-195738	45953109	292	0.466923
4	snp56807-scaffold9-2339301	57926964	292	0.466734
3	snp43602-scaffold582-517194	82381273	292	0.466346
27	snp55777-scaffold864-4188132	20969806	292	0.465783
21	snp14914-scaffold160-105988	26680802	292	0.465654
10	snp43060-scaffold572-714003	7471902	292	0.46539
6	snp30833-scaffold340-1608398	13777942	292	0.465387
4	snp58451-scaffold950-1187733	79234297	292	0.465021
10	snp39503-scaffold501-2755262	83360682	292	0.464853
17	snp29988-scaffold327-1704101	16761212	292	0.464761
7	snp7069-scaffold1261-215240	366480	292	0.464705
7	snp10401-scaffold1372-114716	33963199	292	0.464682
15	snp32422-scaffold37-126866	68596430	292	0.464651
13	snp32504-scaffold371-490845	41024263	292	0.464586
6	snp57986-scaffold94-927772	66247096	292	0.463695
4	snp28358-scaffold3027-52028	36757101	292	0.463635
21	snp15685-scaffold165-4004952	53003168	292	0.463577
11	snp18018-scaffold185-9075545	64805745	292	0.463356
26	snp13189-scaffold1505-57602	45653784	292	0.463314
10	snp56136-scaffold876-201477	76485348	292	0.463249
8	snp28123-scaffold300-5380626	41222963	292	0.462784
6	snp59988-scaffold999-243335	2162545	292	0.46269
6	snp7248-scaffold1268-14447	39985135	292	0.462596
1	snp48436-scaffold688-538658	8271780	292	0.462525
27	snp30316-scaffold333-4355396	34218361	292	0.462204
1	snp29897-scaffold325-113963	20348412	292	0.462184
15	snp6693-scaffold1243-343279	50171954	292	0.462029
1	snp48207-scaffold682-1973071	71386721	292	0.461823
6	6_44694785_AF-PAKI	44694785	292	0.461744
6	snp27075-scaffold289-875010	57349745	292	0.461069
16	snp30135-scaffold331-569546	51415203	292	0.460325
6	snp59010-scaffold968-2081531	30441024	292	0.460011
7	snp1228-scaffold1031-482207	85275951	292	0.45991
13	snp56285-scaffold881-863316	45681874	292	0.459609
1	snp25541-scaffold263-1531980	111521337	292	0.459509
1	snp37409-scaffold456-3518863	60072299	292	0.459435
16	GoatD01.038152_O	25375212	292	0.459408
10	snp1512-scaffold104-3944912	28696239	292	0.459243
15	snp36709-scaffold445-1070616	46833472	292	0.459044
11	snp24766-scaffold253-1806523	91642719	292	0.458573
23	snp49959-scaffold715-83441	13738771	292	0.458516
6	snp7621-scaffold1273-139768	40875771	292	0.458016
9	snp35459-scaffold427-2056672	42638640	292	0.457998
3	snp6612-scaffold1236-491858	79314238	292	0.457691
1	snp37388-scaffold456-2751438	60837934	292	0.456988
24	snp40856-scaffold526-339643	43500031	292	0.456877
12	snp13618-scaffold1526-783007	10164184	292	0.456079
20	snp14680-scaffold1591-1139583	11432220	292	0.456028
14	snp52807-scaffold791-2028791	37922297	292	0.455907
7	snp33104-scaffold386-932754	72684183	292	0.455383
15	snp22031-scaffold2168-145520	58094822	292	0.455009
22	snp56006-scaffold870-803222	59203770	292	0.454969
1	snp393-scaffold1009-1126682	114723104	291	0.454763
22	snp6333-scaffold1224-276731	5978828	292	0.454693
14	snp4108-scaffold1129-1645694	9586516	292	0.454606
17	snp3986-scaffold1126-804555	23785159	292	0.454132
7	snp12675-scaffold1488-4833	105871510	292	0.454043
10	snp21924-scaffold2152-10100	75971689	292	0.453831
6	snp40155-scaffold511-5493595	59802430	292	0.451959
20	snp25389-scaffold262-932171	23149991	292	0.451959
6	snp12550-scaffold148-2045943	33176060	292	0.451765
14	snp43171-scaffold574-1452288	69844733	292	0.451504
8	snp31832-scaffold356-1490704	101552163	292	0.451326
17	snp163-scaffold1001-670504	1558647	292	0.45078
6	snp16112-scaffold1698-77702	116572235	292	0.450634
5	snp8885-scaffold1319-69772	85468310	292	0.450352
14	snp32665-scaffold3753-271193	73435116	292	0.449449
7	snp29808-scaffold323-2273846	40965440	292	0.44938
24	snp27321-scaffold290-3579591	35300555	292	0.449004
6	snp27126-scaffold289-3163226	59630010	292	0.448792
24	snp40892-scaffold526-1903548	45066378	292	0.448686
19	snp41338-scaffold537-2849818	58939964	292	0.448104
6	snp58095-scaffold94-5505002	70834128	291	0.448039
2	snp53808-scaffold82-5070885	53873960	292	0.448024
7	snp36595-scaffold441-223449	12139885	292	0.447904
11	snp9740-scaffold135-1462773	24336730	292	0.447691
8	snp59350-scaffold978-113958	28228923	292	0.447503
22	snp54253-scaffold827-4509377	45674624	292	0.447229
5	snp2420-scaffold107-5795027	82017600	292	0.447191
4	snp1925-scaffold1053-1108443	3159243	292	0.447061
10	snp23134-scaffold2307-314290	20588704	292	0.446973
9	snp340-scaffold1008-1945335	47384645	292	0.446951
4	snp38965-scaffold494-3452288	40809927	292	0.446885
15	15_28415394_AF-PAKI	28415394	292	0.446066
13	snp5929-scaffold1209-372636	64416198	292	0.445919
1	snp48440-scaffold688-675187	8408276	292	0.445288
2	snp2204-scaffold1067-634195	66651654	292	0.445186
11	snp33899-scaffold4-581103	93967719	292	0.444779
14	snp1833-scaffold1052-112436	23504505	292	0.444626
7	snp29809-scaffold323-2302928	40994657	292	0.444425
1	snp2812-scaffold1082-438570	496137	292	0.444063
14	snp51200-scaffold75-1958322	53499695	292	0.443992
17	snp20956-scaffold2054-451305	7720453	292	0.443549
13	snp23777-scaffold24-1935851	25658302	292	0.443464
16	snp19863-scaffold1991-150314	19200242	292	0.443273
10	snp43122-scaffold572-3204190	5004509	292	0.443128
12	12_34343528_AF-PAKI	34343528	292	0.443005
6	snp53541-scaffold814-38858	7878982	292	0.442854
12	snp6811-scaffold125-796984	41280563	292	0.442813
17	snp52350-scaffold779-685875	70090008	292	0.442572
1	snp48445-scaffold688-903917	8637284	292	0.442486
13	snp5752-scaffold1202-7765	41519616	292	0.442077
3	snp24423-scaffold2477-309272	3303465	292	0.442022
2	snp27021-scaffold287-2058568	19172913	292	0.441376
6	snp59020-scaffold968-2472589	30831884	292	0.441373
27	snp51833-scaffold762-277796	6216918	292	0.440909
6	snp12508-scaffold148-134876	31252563	292	0.440063
3	snp29610-scaffold321-1723425	69377191	292	0.439935
2	snp6921-scaffold1252-490971	81522614	292	0.439814
5	snp8892-scaffold1319-383335	85783108	292	0.43885
1	snp48215-scaffold682-2326080	71032143	292	0.438474
15	snp10890-scaffold139-636379	15576160	292	0.438422
17	snp47232-scaffold663-242700	67229908	292	0.438332
10	snp58351-scaffold947-2770507	69354939	292	0.437993
9	snp443-scaffold1011-491584	18711562	292	0.437829
12	snp9148-scaffold1332-354978	42468588	291	0.437449
8	snp12233-scaffold1455-805702	88365978	292	0.436879
3	snp48392-scaffold687-2087017	39564311	292	0.436446
29	snp44120-scaffold599-543489	20374879	292	0.436278
21	snp25044-scaffold258-1107788	6567435	292	0.436265
21	snp51452-scaffold754-648424	22020683	292	0.436247
5	snp54056-scaffold822-1631327	8391671	292	0.436197
14	snp21424-scaffold209-842033	75888374	292	0.436084
6	snp58996-scaffold968-1405713	29759230	292	0.435995
10	snp25103-scaffold259-1118266	40877011	292	0.435888
28	snp31321-scaffold346-148254	8822742	292	0.435795
12	snp13639-scaffold1526-1645747	9300400	292	0.43573
13	snp49123-scaffold7-6847705	26174493	292	0.435716
3	snp42041-scaffold55-66844	61608140	292	0.435663
4	snp15283-scaffold1629-677846	11279511	292	0.435469
4	snp44285-scaffold603-685928	102947467	292	0.435398
21	GoatD01.043602	27131012	292	0.435107
22	snp2931-scaffold109-969063	7595812	292	0.434542
20	snp33961-scaffold40-835967	53063353	292	0.434505
1	snp56466-scaffold889-701622	19985203	292	0.434353
6	snp27118-scaffold289-2760129	59224499	292	0.434283
13	snp32529-scaffold371-1576249	39941181	292	0.434215
13	snp58747-scaffold959-372294	43484328	292	0.434084
8	snp53439-scaffold81-353883	48438562	292	0.433989
4	snp34131-scaffold400-2113709	32972873	292	0.433872
11	snp33896-scaffold4-444332	93830314	292	0.433743
1	snp21804-scaffold214-579957	67504649	292	0.43359
6	snp26806-scaffold281-3102445	39764156	292	0.433356
1	snp21326-scaffold2083-131533	143592279	292	0.433309
14	snp23486-scaffold237-57860	48433418	292	0.433306
11	snp24339-scaffold247-6591574	44081881	292	0.433115
6	snp58984-scaffold968-854575	29203826	292	0.432887
4	GoatD01.015228	104018753	292	0.432764
6	snp58977-scaffold968-556276	28903049	292	0.432764
4	snp27657-scaffold295-4531758	48706340	292	0.432642
6	6_20695624_AF-PAKI	20695624	292	0.432242
24	snp9703-scaffold1349-644435	5925349	292	0.432222
16	snp21047-scaffold206-2091020	15452078	292	0.431907
19	snp1363-scaffold1038-468245	1315612	292	0.431887
1	snp23419-scaffold235-439012	13583197	291	0.431864
25	snp9530-scaffold1343-1356392	29602799	292	0.431512
6	snp26793-scaffold281-2492160	39150759	292	0.431377
6	snp40032-scaffold511-206092	65101680	292	0.431238
11	snp9741-scaffold135-1496770	24370629	292	0.430894
16	snp53574-scaffold815-1367894	6518123	292	0.430886
18	snp35720-scaffold43-4836123	17456013	292	0.429576
25	snp23668-scaffold239-767232	22747452	292	0.42946
27	snp30788-scaffold34-3833187	39014421	292	0.429324
7	snp50466-scaffold724-151844	81884915	292	0.429205
1	snp27167-scaffold29-1098997	119038932	292	0.429194
7	snp41486-scaffold54-1402487	37292943	292	0.429101
6	snp52915-scaffold795-150295	16301985	292	0.428546
21	snp39899-scaffold51-216946	43483911	292	0.428318
14	snp10362-scaffold1370-1297500	40761995	292	0.428312
29	snp19440-scaffold1961-813935	15550340	292	0.428262
19	snp28449-scaffold303-3758405	33787752	292	0.428216
16	snp55921-scaffold869-2256035	32965860	292	0.42767
27	snp37785-scaffold466-266188	21343870	292	0.427643
3	GoatD01.022479	88788145	291	0.427447
4	snp37221-scaffold453-1181621	60986663	292	0.427348
3	snp24972-scaffold257-48280	56117250	292	0.427317
23	snp50414-scaffold721-571034	43732371	292	0.427195
2	snp9807-scaffold1350-314528	132973320	292	0.427186
21	snp38856-scaffold492-3823138	39446832	292	0.427064
6	snp14180-scaffold1567-155540	25503606	292	0.42687
1	snp2811-scaffold1082-402075	533477	292	0.426571
24	snp53208-scaffold800-1235264	26378508	292	0.426531
11	snp24251-scaffold247-2594839	40109350	292	0.426503
10	snp58318-scaffold947-1425133	68005609	292	0.426496
3	snp43515-scaffold580-4578	88858705	292	0.426451
4	snp23296-scaffold233-528893	36156522	292	0.426419
9	snp36824-scaffold447-1359166	83178294	292	0.426408
6	snp58013-scaffold94-2122839	67440911	292	0.426302
3	snp24970-scaffold2564-372863	905464	292	0.426265
7	snp29293-scaffold316-398273	87956771	292	0.426265
13	snp25882-scaffold267-1023951	36098518	292	0.425973
17	snp47250-scaffold663-1080427	66402116	292	0.425654
22	snp53618-scaffold816-1615411	35488577	292	0.425386
1	snp27929-scaffold3-508159	142933758	292	0.425343
2	snp57672-scaffold925-598485	13676347	292	0.425337
21	snp25957-scaffold2688-227216	68219557	292	0.425324
3	snp6613-scaffold1236-538868	79267264	292	0.425278
25	snp9571-scaffold1343-3162960	31410566	292	0.425152
6	snp2158-scaffold1066-91556	74589910	292	0.424985
7	snp19207-scaffold1931-594255	95600491	292	0.424975
6	snp26792-scaffold281-2459180	39118052	292	0.42453
7	snp9309-scaffold134-668290	8821915	292	0.42451
1	snp2857-scaffold1084-51902	12394378	292	0.424301
1	snp42342-scaffold559-158645	10264446	292	0.424227
22	snp3014-scaffold1091-493994	28496980	292	0.424186
6	snp23902-scaffold241-414385	49507882	292	0.424115
24	snp27771-scaffold2969-253233	9548824	292	0.424087
2	snp20453-scaffold202-3798923	102014915	292	0.423779
17	snp32752-scaffold379-267506	58698058	292	0.422551
25	snp24695-scaffold2518-441183	2980287	292	0.422551
1	snp48240-scaffold682-3403066	69952918	292	0.422542
21	snp11025-scaffold1395-1730793	35143017	292	0.42248
1	snp23027-scaffold230-1686346	133504793	292	0.422091
7	snp20019-scaffold2-360906	14593328	292	0.422065
5	snp2483-scaffold107-8517680	84744492	292	0.421958
7	snp22618-scaffold224-758695	100477563	292	0.421916
6	snp12524-scaffold148-818530	31940001	292	0.421761
7	snp49990-scaffold716-630490	32875452	292	0.421204
20	snp45337-scaffold62-60450	27385534	292	0.421153
15	snp10880-scaffold139-195858	16017690	292	0.420835
15	snp46423-scaffold643-39491	45715810	292	0.420187
11	snp9760-scaffold135-2459973	25329357	292	0.420176
21	snp58169-scaffold942-136027	48594463	292	0.42012
14	snp59932-scaffold998-112171	42186267	292	0.420096
3	3_7699659_AF-PAKI	7699659	292	0.420014
2	snp45139-scaffold614-7018386	82978940	292	0.41998
9	snp43750-scaffold588-817568	13952783	292	0.419737
4	snp4511-scaffold1145-941484	23718980	292	0.419412
23	snp46496-scaffold643-3280959	3420409	292	0.419374
2	snp35735-scaffold430-474565	97220885	292	0.419176
5	snp43303-scaffold577-605934	14642989	292	0.419164
8	snp17059-scaffold178-139807	112359893	291	0.41907
17	snp19771-scaffold199-3055141	43764652	292	0.418888
21	snp50339-scaffold72-1481614	10459455	292	0.418848
5	snp51128-scaffold748-627709	103095868	292	0.418585
5	snp48881-scaffold698-425230	109207190	292	0.418472
18	snp4475-scaffold1144-210332	8930336	292	0.418236
16	snp53546-scaffold815-140798	7634641	292	0.418175
16	snp55905-scaffold869-1542041	32250705	292	0.418106
6	snp26809-scaffold281-3254094	39913786	292	0.418032
10	snp21977-scaffold216-548520	98678820	292	0.417845
8	snp46336-scaffold64-864130	33712824	292	0.417708
23	snp20314-scaffold2009-837117	131880	292	0.417515
13	snp39549-scaffold503-517711	19997573	292	0.41745
1	snp37994-scaffold472-439408	22186054	292	0.417412
3	snp208-scaffold1004-510836	67143823	292	0.417246
17	snp25601-scaffold264-62310	6094846	292	0.416926
9	snp53272-scaffold802-1954846	16792820	292	0.416771
6	snp5623-scaffold1199-476492	42778317	292	0.416313
1	snp25836-scaffold266-2540502	124899199	292	0.415973
17	snp11464-scaffold142-78620	62888450	292	0.415587
8	snp2081-scaffold1063-822852	107661965	292	0.4153
14	snp10374-scaffold1370-1794663	40260726	292	0.415147
21	snp46088-scaffold633-451511	25579380	292	0.415069
15	snp32460-scaffold37-1777645	66941876	292	0.415062
17	snp52340-scaffold779-239118	70540786	292	0.414995
15	snp26542-scaffold277-260750	59942778	292	0.414944
18	snp33190-scaffold389-621533	48309248	292	0.414817
5	snp42489-scaffold562-1470991	59970888	292	0.41477
13	snp13023-scaffold150-1887308	49047556	292	0.414757
8	snp1291-scaffold1034-724453	20385156	292	0.414751
23	23_37673648_AF-PAKI	37673648	292	0.414665
6	snp17112-scaffold1789-313255	49975308	292	0.414625
21	snp25058-scaffold258-1820597	5854327	292	0.414564
3	snp207-scaffold1004-472701	67181921	292	0.414562
13	snp48705-scaffold691-2985461	58903739	292	0.414528
10	snp43093-scaffold572-2060966	6145280	292	0.414491
2	snp53711-scaffold82-850317	49618813	292	0.414085
5	snp12781-scaffold149-2350980	39410541	292	0.413904
6	snp30869-scaffold340-3073191	12309347	292	0.413755
5	snp12157-scaffold1450-214293	107173759	292	0.41333
6	snp54000-scaffold821-613791	41684168	292	0.412808
6	snp52974-scaffold795-2611926	18764181	292	0.412706
24	snp48319-scaffold685-626589	10222566	292	0.412589
25	snp11281-scaffold1406-243378	38732005	292	0.412588
25	snp11630-scaffold143-153185	32021674	292	0.412299
5	snp17402-scaffold1802-535562	26301500	292	0.412227
6	snp7254-scaffold1268-284790	40254822	292	0.41216
6	snp12577-scaffold148-3245543	34386561	292	0.412137
26	snp11044-scaffold1397-204261	5330106	292	0.412068
11	snp56548-scaffold893-1037664	80478484	292	0.412012
10	snp57332-scaffold912-3155590	52842475	292	0.411908
14	snp23506-scaffold237-876269	47616268	292	0.41174
6	snp30846-scaffold340-2158404	13225850	292	0.411541
15	snp34611-scaffold41-287196	64053729	292	0.411053
19	snp14726-scaffold1594-79790	44600222	292	0.410983
15	snp36724-scaffold445-1655329	47418075	292	0.410885
5	snp12782-scaffold149-2393437	39453515	292	0.410445
14	snp51282-scaffold75-5529555	57078612	292	0.41021
5	snp33867-scaffold399-1813138	1733976	292	0.410043
10	snp18174-scaffold185-15733503	34046557	292	0.410037
22	snp54203-scaffold827-2255419	43417811	292	0.409962
6	snp12516-scaffold148-490421	31613602	292	0.409477
21	snp51497-scaffold754-2757637	19913499	292	0.409371
5	snp51043-scaffold740-924442	89323362	292	0.409119
14	snp42643-scaffold566-2762233	16336453	292	0.409095
13	snp27384-scaffold291-674281	885345	292	0.408495
29	snp53101-scaffold799-3012289	35492071	292	0.408224
1	snp59394-scaffold979-1038507	1994962	292	0.407549
3	Random2.2K-301	17987172	292	0.407447
6	snp30831-scaffold340-1546957	13840009	292	0.407313
5	snp51675-scaffold76-371685	105108527	292	0.407298
27	snp56365-scaffold883-537701	13152868	292	0.407293
15	snp108-scaffold100-1391860	74980485	292	0.407057
2	snp2017-scaffold1059-1272525	4810894	292	0.406893
22	snp53645-scaffold816-2816291	34283732	292	0.406566
5	snp10790-scaffold1384-911703	115436762	292	0.406563
10	snp24644-scaffold251-501544	57207894	291	0.406329
5	snp43889-scaffold593-876132	100496745	292	0.406073
21	snp36666-scaffold444-7877	38557865	292	0.405982
13	snp5400-scaffold1188-1575487	66299076	292	0.405917
13	snp13021-scaffold150-1826857	48986425	292	0.405903
18	snp41870-scaffold546-629796	12213029	292	0.405853
19	snp16525-scaffold1738-1984870	18849522	292	0.405672
14	snp34542-scaffold406-499340	85071363	292	0.405526
6	snp52104-scaffold771-4330	45972755	292	0.405476
24	snp721-scaffold102-3724213	22811354	292	0.40524
6	snp18253-scaffold1850-193220	1711791	292	0.405212
16	snp6472-scaffold123-582210	34002813	292	0.40506
4	snp813-scaffold1021-970991	31348429	292	0.404771
18	snp9632-scaffold1344-2064836	41244668	292	0.404768
4	snp53924-scaffold820-440546	51060496	292	0.404649
6	snp26796-scaffold281-2636514	39295173	292	0.404612
8	snp12193-scaffold1454-717418	56724585	292	0.404612
6	snp40034-scaffold511-264890	65042221	292	0.404583
16	snp17287-scaffold18-2769206	27608265	292	0.404564
27	snp51873-scaffold762-1995661	4498760	292	0.404465
2	snp9802-scaffold1350-95717	132752709	292	0.404325
19	snp57801-scaffold931-1856640	6435096	291	0.404138
15	snp54744-scaffold837-2854075	25507116	292	0.403924
6	snp12535-scaffold148-1376238	32502437	292	0.403612
20	snp4437-scaffold114-552161	39050454	292	0.403431
18	snp886-scaffold1023-1535456	13774641	292	0.4034
11	snp26291-scaffold2752-1597	81763987	292	0.403069
25	snp9551-scaffold1343-2270352	30515001	291	0.402986
29	snp11293-scaffold1407-57303	50170355	292	0.402035
25	snp23694-scaffold239-1911906	21603543	292	0.401435
18	snp35673-scaffold43-2815808	23286442	292	0.401269
2	snp2021-scaffold1059-1431982	4970733	292	0.400995
8	snp44578-scaffold606-2270061	51564296	292	0.400919
11	snp9784-scaffold135-3506211	26373377	292	0.400887
2	snp53833-scaffold82-6224402	55043068	292	0.400693
14	snp37492-scaffold459-244664	73083616	292	0.400247
15	snp1737-scaffold1048-1862128	28412969	292	0.400202
23	snp59315-scaffold975-1010641	36319500	292	0.400191
3	snp42127-scaffold55-3836139	57827460	292	0.400039
17	snp55385-scaffold858-292727	59249949	292	0.400019
10	snp38015-scaffold473-1602	100356576	292	0.400016
11	snp40630-scaffold52-1924140	28982422	292	0.399702
21	snp30995-scaffold3422-282148	13193841	292	0.399687
3	snp26961-scaffold2852-4254	115090070	292	0.399299
11	snp39270-scaffold50-260227	89178952	292	0.399208
22	22_53295632_AF-PAKI	53295632	292	0.399139
21	snp52032-scaffold765-604231	12302183	292	0.39894
5	snp30016-scaffold3274-189409	113816926	292	0.398895
7	snp15166-scaffold1620-391821	67690305	292	0.398798
3	snp24680-scaffold2515-33494	101531483	292	0.398459
22	snp2952-scaffold109-1882644	8507478	292	0.398359
6	snp42037-scaffold549-163323	91793057	292	0.398279
20	snp57374-scaffold913-1662237	8341184	292	0.398272
3	snp41841-scaffold545-870713	19681242	292	0.398087
2	snp58417-scaffold948-912417	133920474	292	0.397808
13	snp20565-scaffold2022-343905	16346868	292	0.397663
3	snp11936-scaffold144-4262564	50014007	292	0.397502
8	snp32256-scaffold366-1808694	85472670	292	0.397496
21	snp2901-scaffold1089-134506	8825224	292	0.39746
15	snp41649-scaffold542-272464	33475915	292	0.397419
3	snp40782-scaffold522-1125427	118137999	292	0.397387
2	snp2511-scaffold1071-129957	14902755	292	0.39732
14	snp51222-scaffold75-2950984	54499413	291	0.397167
18	snp18713-scaffold1890-419617	55917661	292	0.397092
11	snp24216-scaffold247-1107778	38610700	292	0.396998
9	snp32117-scaffold363-518342	34213084	292	0.396425
23	snp49957-scaffold715-1533	13656601	292	0.396425
13	snp7695-scaffold1278-126371	70162542	292	0.396421
3	snp32070-scaffold361-440483	119711529	292	0.396296
10	snp57042-scaffold906-115781	30548325	292	0.396286
6	snp26772-scaffold281-1619497	38274307	292	0.396222
1	snp6985-scaffold1257-924855	103251264	292	0.396147
19	snp24058-scaffold245-190655	5557902	292	0.39611
17	snp22426-scaffold2218-12696	21549906	292	0.396109
8	snp31825-scaffold356-1113129	101177341	292	0.395978
10	snp23465-scaffold2367-2318	39187797	292	0.395886
2	snp20408-scaffold202-1817454	104015122	292	0.394785
16	snp17269-scaffold18-1958437	26803137	292	0.394632
1	1_20660990_AF-PAKI	20660990	292	0.394488
1	snp14138-scaffold1564-1053422	23024932	292	0.394462
1	snp24543-scaffold2495-336588	56372525	292	0.394363
20	snp52525-scaffold782-3580740	2777603	292	0.394313
4	snp27597-scaffold295-1980724	46152931	292	0.394204
14	snp11107-scaffold14-1510137	22546893	291	0.394064
1	snp55847-scaffold868-199792	3530748	292	0.393979
1	snp32999-scaffold385-473135	36703248	292	0.393899
6	snp41584-scaffold541-668777	55722849	292	0.393862
14	snp3473-scaffold1107-448188	65384181	292	0.393727
6	snp23910-scaffold241-770169	49149953	292	0.393707
2	snp32316-scaffold367-583329	127020034	292	0.393531
3	snp11925-scaffold144-3776076	49522555	292	0.393477
18	snp34714-scaffold411-1245512	45411550	292	0.393369
6	snp4378-scaffold1139-87216	108368547	292	0.393097
22	snp54232-scaffold827-3681123	44846248	292	0.39277
6	snp40143-scaffold511-4959330	60337471	292	0.392729
8	snp28056-scaffold300-2485705	38316743	292	0.392689
9	snp13500-scaffold1521-83306	6894166	292	0.392545
1	snp47748-scaffold672-128904	82141063	292	0.392449
6	snp26794-scaffold281-2529367	39187840	292	0.392401
11	snp40686-scaffold52-4394775	31450153	292	0.392314
16	snp21004-scaffold206-166582	17369133	292	0.392259
16	snp3738-scaffold112-3338447	62737902	292	0.392045
13	snp15109-scaffold1613-474119	42523401	292	0.391853
13	snp19443-scaffold1962-66860	41995334	292	0.391733
13	snp26912-scaffold2849-83275	78927248	292	0.391731
25	snp9564-scaffold1343-2811761	31057461	292	0.391589
19	snp28413-scaffold303-2210252	32244653	292	0.391543
4	snp49493-scaffold706-823806	98387749	292	0.391387
18	snp34719-scaffold411-1455816	45203195	292	0.390934
8	snp45303-scaffold619-132381	27981123	292	0.390897
21	snp14935-scaffold160-1023433	27600122	292	0.390873
10	snp16882-scaffold1764-2127878	21610364	292	0.390819
11	snp52859-scaffold793-142628	48252282	292	0.390517
7	snp9300-scaffold134-270522	9219166	292	0.390509
3	snp1689-scaffold1047-2169022	65301469	292	0.390419
5	snp28851-scaffold310-6243898	69119673	292	0.390331
8	snp32261-scaffold366-2095923	85184244	292	0.390314
7	snp33117-scaffold386-1475216	72140639	292	0.389974
20	snp46155-scaffold637-485495	45922503	292	0.389888
6	GoatD01.012043_O	14978606	292	0.38984
26	snp47510-scaffold67-599567	15033648	292	0.38984
6	snp41591-scaffold541-993576	55395509	292	0.389835
11	snp40676-scaffold52-3975141	31028376	292	0.389823
13	snp3208-scaffold1096-334261	11625039	292	0.389714
4	snp38613-scaffold49-1173264	110713855	292	0.389679
3	snp55790-scaffold865-429460	117094720	292	0.38966
27	snp51853-scaffold762-1073530	5417603	292	0.38966
14	snp17793-scaffold1849-126193	80964941	292	0.38958
3	snp41807-scaffold543-4232997	10010523	292	0.389555
21	snp38798-scaffold492-1487677	41775111	292	0.389467
1	snp2865-scaffold1084-369840	12066863	292	0.38945
6	ilmnseq_rs669194710	66893161	292	0.38943
24	snp7680-scaffold1277-1082681	48842830	292	0.389101
27	snp51907-scaffold762-3419358	3094923	292	0.389026
4	snp31544-scaffold350-1096610	81415710	292	0.388878
10	snp43081-scaffold572-1579639	6627815	292	0.388837
21	snp15095-scaffold1612-59158	24927149	292	0.388775
4	snp10518-scaffold1375-860436	19034400	292	0.388622
9	snp29437-scaffold318-2825317	51411622	292	0.388622
5	snp28803-scaffold310-4245947	67116313	292	0.388574
9	snp8419-scaffold1304-269336	72145944	292	0.387795
24	snp20284-scaffold2008-357581	220649	292	0.3875
24	snp40861-scaffold526-545022	43705812	292	0.387437
6	snp46556-scaffold645-1064104	23186553	292	0.387179
5	snp33557-scaffold394-1421320	43991250	292	0.387169
12	snp36176-scaffold431-11687174	26925973	290	0.387054
5	snp33595-scaffold394-2955482	45527801	292	0.386858
5	snp28872-scaffold310-7107429	69985342	292	0.38684
11	snp33693-scaffold395-3086881	16697040	292	0.386723
4	snp4502-scaffold1145-575554	23353535	292	0.386535
21	snp51499-scaffold754-2838688	19832970	292	0.386449
11	snp52049-scaffold768-197844	55981597	292	0.386256
11	GoatD01.054964	80917849	292	0.386075
8	snp32268-scaffold366-2385472	84892766	292	0.38586
14	snp13412-scaffold1518-608720	50920894	292	0.385829
6	snp5632-scaffold1199-856786	43160722	292	0.385564
9	snp36986-scaffold448-3685148	76452280	292	0.385564
19	snp32173-scaffold364-1349147	46874711	292	0.385505
23	snp10225-scaffold1368-727231	4937807	292	0.385287
4	snp37196-scaffold453-211240	60010119	292	0.38518
28	snp42427-scaffold561-146171	21770972	292	0.384988
17	snp5985-scaffold121-1973283	11704316	292	0.384932
15	snp31957-scaffold358-823487	41053331	292	0.38488
7	snp15569-scaffold1647-404751	96532513	292	0.384735
7	snp30658-scaffold339-4150649	61128997	292	0.384699
25	snp9546-scaffold1343-2058304	30302371	292	0.384431
6	snp30837-scaffold340-1758169	13628666	292	0.384073
14	snp34922-scaffold416-2397891	36614506	292	0.383924
14	GoatD01.015752	65413005	292	0.383806
10	snp25176-scaffold259-4386780	44131083	292	0.383721
18	snp56018-scaffold873-271943	15835471	292	0.383666
1	snp50715-scaffold731-103033	37827402	292	0.38353
13	snp58741-scaffold959-154377	43265876	292	0.383519
22	snp13874-scaffold154-3461051	30643851	291	0.383467
6	snp38131-scaffold476-820968	24404951	292	0.383427
1	snp14131-scaffold1564-743315	23335041	292	0.383344
6	snp54001-scaffold821-659557	41638377	292	0.383332
14	snp35351-scaffold424-867926	49363951	292	0.382962
1	snp2272-scaffold1069-1869273	65936272	292	0.382717
3	snp54310-scaffold83-1451383	42066001	292	0.382674
14	snp44944-scaffold612-1588722	67560716	292	0.38257
3	snp47941-scaffold675-3176081	90070651	292	0.382554
16	snp55087-scaffold845-820562	18065500	292	0.38255
4	snp44337-scaffold603-2918902	105197965	292	0.382501
16	snp44088-scaffold597-1525216	44507824	292	0.38237
24	snp702-scaffold102-2917188	22001230	292	0.382281
12	snp49557-scaffold707-815821	79964503	292	0.382194
3	snp47066-scaffold659-694965	97036174	292	0.382119
4	snp27565-scaffold295-655159	44818257	292	0.38211
27	snp23615-scaffold2383-219035	7050141	292	0.38211
4	snp14169-scaffold1566-1321473	90851566	292	0.382007
3	snp43517-scaffold580-70952	88792453	292	0.381883
4	snp5000-scaffold117-573498	71915245	292	0.381856
19	snp38527-scaffold488-50067	41409045	292	0.381842
10	snp47220-scaffold662-233934	38950071	292	0.381757
16	snp8690-scaffold131-4893833	54494825	292	0.381576
29	snp19378-scaffold1959-234101	48495822	292	0.381331
7	snp33098-scaffold386-715711	72903849	292	0.381121
24	snp54544-scaffold833-773414	39732191	292	0.380982
8	snp1290-scaffold1034-679665	20340602	292	0.380755
5	snp51080-scaffold740-2520610	87722650	292	0.380743
3	snp6326-scaffold1223-576273	107410652	292	0.380489
13	snp25867-scaffold267-288090	36837302	292	0.379991
11	snp17881-scaffold185-3275630	70607581	292	0.379898
10	snp25089-scaffold259-517023	40274092	292	0.379883
2	snp50990-scaffold739-4243169	61054036	292	0.379807
6	snp12588-scaffold148-3749188	34893977	292	0.379706
6	snp12589-scaffold148-3778862	34924471	292	0.379706
24	snp34965-scaffold417-1244991	55438831	292	0.379475
4	snp7118-scaffold1264-794749	28576636	292	0.379367
7	snp21508-scaffold210-410569	1757243	292	0.379367
16	snp55922-scaffold869-2291370	33001578	292	0.37933
1	snp36344-scaffold435-3881116	73653694	292	0.379295
5	snp34481-scaffold405-2105137	11900470	292	0.379143
26	snp42277-scaffold556-798616	42105031	292	0.379143
1	snp44252-scaffold601-1187060	7290562	292	0.379072
14	snp13144-scaffold1501-1640781	62936790	292	0.379042
5	snp40751-scaffold521-2171249	30024444	292	0.379007
24	24_37204143_AF-PAKI	37204143	292	0.378983
3	snp11894-scaffold144-2306450	48050077	292	0.378943
8	snp28915-scaffold311-835852	106513580	292	0.378243
13	snp25749-scaffold265-1836755	7215069	292	0.378182
11	snp34799-scaffold4131-201040	104019680	292	0.378058
15	snp36699-scaffold445-609954	46368830	292	0.377933
1	snp17103-scaffold1788-26861	13663155	292	0.37752
24	snp27287-scaffold290-2012735	36876890	292	0.377464
8	snp2089-scaffold1063-1102441	107942465	292	0.377095
7	snp50057-scaffold716-3727905	29772292	292	0.377061
10	snp33740-scaffold397-616889	63954290	292	0.377013
10	snp9093-scaffold133-1019831	18519781	292	0.377001
26	snp58580-scaffold954-454796	3308737	292	0.376896
13	snp13006-scaffold150-1182831	48337682	292	0.376895
24	snp27273-scaffold290-1365922	37524817	292	0.376785
16	snp29566-scaffold3201-140559	78010174	292	0.376702
1	snp27209-scaffold29-2942675	120904588	292	0.37666
7	snp33081-scaffold386-12677	73605832	292	0.376606
18	snp41857-scaffold546-41637	12788768	292	0.3766
2	snp52155-scaffold772-272484	12810236	292	0.376531
8	snp28114-scaffold300-4928606	40766952	292	0.376438
6	snp54002-scaffold821-693080	41606728	292	0.376344
21	snp38817-scaffold492-2285132	40990396	292	0.376033
20	snp52554-scaffold782-4748472	1620775	291	0.375986
24	snp59270-scaffold974-475253	31645578	292	0.375865
4	snp44351-scaffold603-3532399	105812736	292	0.375611
22	snp2909-scaffold109-51266	6690130	292	0.375494
3	snp44017-scaffold595-5235941	27242111	292	0.375203
28	snp39815-scaffold509-3321299	13961482	291	0.375135
28	snp39800-scaffold509-2724218	13365603	292	0.375117
4	snp34431-scaffold404-2371140	113940912	292	0.375058
4	snp5875-scaffold1205-2329755	13766317	292	0.375043
25	snp38349-scaffold485-1150668	16096549	292	0.37493
16	snp17266-scaffold18-1862156	26706499	292	0.374921
4	snp5820-scaffold1205-59459	11501638	292	0.37482
6	snp30871-scaffold340-3144774	12237490	292	0.374818
11	snp40622-scaffold52-1594357	28651117	292	0.374767
16	snp41563-scaffold540-3171031	71801410	292	0.374694
13	snp13026-scaffold150-2046045	49202211	292	0.374356
14	snp53676-scaffold818-149946	31963399	292	0.374347
15	snp52427-scaffold781-710110	36722936	292	0.374176
3	snp57203-scaffold910-1130900	19072180	292	0.373806
2	snp43285-scaffold5766-55837	15579412	292	0.373589
16	snp14814-scaffold1599-563488	48784913	292	0.373585
23	snp38877-scaffold493-830639	41957224	292	0.373585
6	snp24503-scaffold248-3686298	79510603	292	0.373498
10	snp31510-scaffold349-2559367	58379223	292	0.373466
21	snp58181-scaffold942-625850	49097847	292	0.373202
6	snp27123-scaffold289-3031596	59496880	292	0.373134
2	snp7012-scaffold1259-195604	65507038	292	0.373124
17	snp3972-scaffold1126-178372	24404597	292	0.373085
11	snp41268-scaffold536-944087	7954293	292	0.372975
18	snp37058-scaffold45-72666	1871294	292	0.372939
3	snp1644-scaffold1047-129784	63251315	292	0.372792
5	snp43261-scaffold576-489184	32614268	292	0.372494
19	snp15873-scaffold1667-1091306	35923795	292	0.372485
4	snp823-scaffold1021-1400942	30916000	292	0.372427
22	snp55994-scaffold870-158466	58606512	292	0.372291
17	snp3973-scaffold1126-218619	24364585	292	0.372209
11	snp40601-scaffold52-643067	27695444	292	0.37181
3	snp46905-scaffold654-1593334	83987913	292	0.371743
16	snp45218-scaffold617-273933	244654	292	0.3716
18	snp40162-scaffold512-263519	21369880	292	0.37145
8	snp11618-scaffold1428-110902	22934016	292	0.371243
1	snp11819-scaffold1438-978173	127754149	292	0.371142
5	snp51051-scaffold740-1300632	88947226	292	0.371135
22	snp13256-scaffold1509-1384922	47465524	292	0.371087
17	snp16275-scaffold1714-71380	27035192	292	0.370885
29	snp43843-scaffold592-236222	22606956	292	0.370797
6	snp936-scaffold1025-978529	98704551	292	0.370783
3	snp5192-scaffold118-2363457	34443332	292	0.370305
24	snp54626-scaffold833-4190795	43142765	292	0.370258
22	snp13322-scaffold1513-1248533	48892031	292	0.370214
19	snp16825-scaffold1762-4997	14140266	292	0.370123
29	snp53033-scaffold799-74186	32568319	292	0.37009
17	snp47236-scaffold663-469363	67002901	292	0.369831
7	snp5688-scaffold12-96833	22429407	292	0.369819
18	snp22683-scaffold225-2529499	34191136	292	0.369711
25	snp26133-scaffold2728-147406	41237294	292	0.369685
4	snp37229-scaffold453-1513941	61323008	292	0.369606
6	snp58999-scaffold968-1538008	29892139	292	0.369594
10	snp57040-scaffold906-23765	30456252	292	0.369147
11	snp37468-scaffold457-586364	35871225	292	0.368957
19	snp9026-scaffold1328-1199276	28832418	292	0.368595
13	snp23746-scaffold24-549442	24267920	292	0.36859
6	snp41577-scaffold541-365948	56033687	292	0.368582
22	snp13314-scaffold1513-798730	49339099	292	0.368473
9	snp53266-scaffold802-1662072	16495475	292	0.36847
19	snp37160-scaffold452-100091	19174515	292	0.368372
14	snp34918-scaffold416-2221968	36436987	292	0.368231
16	snp26285-scaffold2751-24549	30676354	292	0.368089
1	snp2810-scaffold1082-348665	586692	292	0.368078
3	snp10666-scaffold1378-578833	9222802	292	0.367763
4	snp23295-scaffold233-498783	36187567	292	0.36763
28	snp39869-scaffold509-5752731	16400866	292	0.367586
6	snp41415-scaffold539-442238	93356714	292	0.367536
3	snp29637-scaffold321-3164632	70821809	292	0.367431
14	snp41229-scaffold535-29036	44351306	292	0.367407
11	snp24732-scaffold253-376518	90201659	292	0.36732
10	snp23141-scaffold2307-600792	20874403	292	0.367309
28	snp39866-scaffold509-5561698	16208074	292	0.367127
24	snp7669-scaffold1277-653936	49272566	292	0.367029
9	snp31983-scaffold359-699029	12448382	292	0.366982
17	snp14457-scaffold1578-390160	33596896	292	0.366478
8	GoatD01.052423	68423636	292	0.366149
19	snp57805-scaffold931-1985079	6309507	292	0.36585
25	snp11661-scaffold143-1610893	33465404	292	0.365838
21	snp14986-scaffold1600-88598	51771340	292	0.365726
6	snp12574-scaffold148-3074052	34212443	292	0.365665
19	snp1402-scaffold1038-2191182	3115880	292	0.365665
6	snp57991-scaffold94-1137330	66450372	292	0.365371
4	snp36564-scaffold440-1050935	76265035	292	0.365341
17	snp21723-scaffold2130-90606	103619	292	0.365263
11	snp17970-scaffold185-7006873	66877031	292	0.365216
3	snp52719-scaffold790-173317	6290876	292	0.36506
7	snp57911-scaffold938-135560	55869386	292	0.364847
4	snp58439-scaffold950-659773	79764951	292	0.364356
4	4_98973553_AF-PAKI	98973553	292	0.36432
21	snp15631-scaffold165-1720025	55287616	292	0.364243
5	snp47381-scaffold666-1493250	95581822	292	0.364121
15	snp5313-scaffold1183-2265099	57444484	292	0.364098
29	snp11235-scaffold1402-180031	49086673	292	0.364038
20	snp46193-scaffold637-2173435	44223928	292	0.363953
6	snp26751-scaffold281-747096	37401587	292	0.363902
10	snp48061-scaffold68-2277132	50033023	292	0.363894
10	snp48062-scaffold68-2321770	50077818	292	0.363894
20	snp49816-scaffold711-1691291	19688618	292	0.363892
7	snp35148-scaffold420-2087332	44444995	292	0.363808
22	snp55365-scaffold857-700947	24069562	292	0.363772
15	snp26573-scaffold277-1636257	61320831	292	0.363766
11	snp40632-scaffold52-2002478	29058893	292	0.363634
5	snp26708-scaffold2806-467259	113344488	292	0.36363
6	snp5617-scaffold1199-244365	42545736	292	0.36363
6	snp26775-scaffold281-1745286	38400840	292	0.363582
6	snp12561-scaffold148-2524250	33660412	292	0.36335
2	snp2005-scaffold1059-691415	4228350	292	0.363346
23	snp31005-scaffold3423-386211	33505214	292	0.363109
8	snp33320-scaffold391-2427229	4629583	292	0.362965
3	snp24989-scaffold257-806607	55352802	292	0.362952
19	GoatD01.003727_O	15975543	292	0.362863
1	snp40544-scaffold519-2054400	79625006	292	0.362827
20	snp25369-scaffold262-40108	22254261	292	0.362775
7	snp36611-scaffold441-882979	11472828	292	0.362768
8	snp33318-scaffold391-2347591	4709523	292	0.362756
18	18_7338805_RH-map	7338805	292	0.362676
10	snp5131-scaffold1177-48304	8244351	292	0.362661
20	GoatD01.011248_O	7403572	292	0.362537
1	snp48214-scaffold682-2287345	71070880	292	0.362496
8	snp29199-scaffold314-808255	21347370	292	0.362436
5	snp32380-scaffold368-884018	75300746	292	0.362275
5	snp21653-scaffold212-263827	62649026	292	0.362266
8	snp31857-scaffold356-2593399	102654474	292	0.362229
2	snp47678-scaffold670-1143747	10500206	292	0.362079
6	snp2186-scaffold1066-1237520	75747830	292	0.361941
3	snp42105-scaffold55-2889379	58769802	292	0.361769
27	snp56370-scaffold883-724114	13338225	292	0.361719
21	snp51453-scaffold754-699872	21969186	292	0.361714
22	snp15345-scaffold163-2710991	38454643	292	0.361607
12	snp13615-scaffold1526-634698	10313067	292	0.361339
19	snp41366-scaffold537-3992740	60081152	292	0.361088
5	snp2459-scaffold107-7502122	83727378	292	0.361067
14	snp15526-scaffold1641-174478	45652554	292	0.361067
24	snp27264-scaffold290-954669	37930308	292	0.360748
3	snp43939-scaffold595-1649913	23657044	292	0.360705
6	snp7802-scaffold1281-454203	91176157	292	0.360643
6	snp52138-scaffold771-1362553	47327222	292	0.360594
4	snp811-scaffold1021-894242	31425833	292	0.360548
11	snp17950-scaffold185-6179859	67703499	292	0.360168
6	snp31106-scaffold344-739985	10572162	292	0.360112
15	snp54690-scaffold837-374390	23019233	292	0.359861
4	snp14054-scaffold1559-220929	22556379	292	0.359834
14	snp51262-scaffold75-4618346	56165561	292	0.359823
13	snp7723-scaffold1278-1376391	68913334	292	0.359722
17	snp5982-scaffold121-1805327	11536631	292	0.359722
6	snp5648-scaffold1199-1546690	43853896	292	0.359698
7	snp10062-scaffold1356-3490624	59498016	292	0.359698
28	snp3362-scaffold1102-765968	4843175	292	0.359646
19	snp6436-scaffold1229-1777866	21997506	292	0.359638
1	snp2276-scaffold1069-2075643	66141335	292	0.359598
23	snp30999-scaffold3423-131879	33251806	292	0.359595
8	snp47200-scaffold66-2034297	47971217	292	0.359468
7	snp49991-scaffold716-659377	32846789	292	0.359302
23	snp10141-scaffold1362-264012	22889148	292	0.359193
9	snp50453-scaffold723-14692	7117485	292	0.359072
4	snp31175-scaffold345-1813471	64212344	292	0.359014
6	snp12514-scaffold148-398691	31521126	292	0.359007
10	snp1513-scaffold104-3983268	28734750	292	0.358993
2	snp45131-scaffold614-6654844	83343747	292	0.358948
14	GoatD01.028458_O	9138562	292	0.35877
17	snp15985-scaffold1681-615458	58121630	292	0.358755
21	snp12291-scaffold1460-824545	60674966	292	0.358647
18	snp18663-scaffold1886-179750	65038336	291	0.358551
2	snp35869-scaffold430-5996880	91672001	292	0.358512
8	snp29198-scaffold314-777567	21316401	292	0.358416
6	snp12565-scaffold148-2683781	33821640	292	0.358392
6	snp27079-scaffold289-1080169	57554828	292	0.358306
14	snp44923-scaffold612-629227	66601464	292	0.358232
18	snp18287-scaffold1857-203757	56165541	292	0.358232
8	snp42383-scaffold56-776857	89174183	292	0.358176
8	snp58893-scaffold964-490311	65631144	292	0.358073
19	snp6403-scaffold1229-208239	23553648	292	0.358072
4	snp38968-scaffold494-3594433	40951470	292	0.357911
15	snp41953-scaffold548-387114	54052871	292	0.357766
15	snp45976-scaffold630-83487	79263147	292	0.357679
6	snp5670-scaffold1199-2453396	44759620	292	0.35766
1	snp19284-scaffold1944-505899	4630009	292	0.357509
1	snp17076-scaffold1783-59256	7666912	292	0.357271
2	snp50978-scaffold739-3726527	61568062	292	0.356916
2	snp8346-scaffold130-3841840	5465752	292	0.356856
22	snp6329-scaffold1224-90478	6165731	292	0.356474
21	snp7152-scaffold1265-321486	18641207	292	0.356382
7	snp30650-scaffold339-3809353	61471870	292	0.356331
1	snp21795-scaffold214-169061	67064618	292	0.35612
14	snp42599-scaffold566-772765	18333410	292	0.35612
6	snp12545-scaffold148-1835982	32965897	292	0.356056
10	snp31066-scaffold343-2569613	73780140	292	0.356022
10	snp11197-scaffold1400-171865	63095861	292	0.355865
12	snp36079-scaffold431-7615504	30997251	292	0.35582
1	snp8477-scaffold1307-443595	9606365	292	0.355772
16	snp26286-scaffold2751-62872	30638414	292	0.355663
2	snp38212-scaffold480-539690	120724003	292	0.355603
4	snp27610-scaffold295-2517829	46683123	292	0.355603
2	snp7459-scaffold127-3423568	24952488	292	0.355562
20	snp42522-scaffold563-31312	59632110	292	0.355554
3	snp57200-scaffold910-994510	18937163	292	0.355549
6	snp48591-scaffold690-2046878	106246954	292	0.355352
11	snp40636-scaffold52-2207582	29257225	292	0.355135
6	snp27952-scaffold30-513690	80078674	292	0.355041
10	snp38027-scaffold473-447808	99905049	292	0.354983
17	snp53403-scaffold806-777914	67973412	292	0.354652
13	snp56110-scaffold875-2486438	13410961	292	0.354596
6	snp7617-scaffold1273-10351	40745285	292	0.354505
25	snp55821-scaffold866-562146	14454665	292	0.35442
2	snp53868-scaffold82-7675325	56497170	292	0.354382
10	snp49252-scaffold703-1594912	91511296	292	0.354309
19	QTLSaanen19.55	27228779	292	0.35424
21	snp41033-scaffold530-231958	19448210	292	0.354176
25	snp27352-scaffold2909-42493	37495216	292	0.354174
21	snp7646-scaffold1276-763056	67349176	292	0.354104
6	snp41412-scaffold539-321894	93477032	292	0.353905
6	snp27069-scaffold289-628226	57104020	292	0.353853
1	snp32716-scaffold377-1472901	84848216	292	0.353814
18	snp56019-scaffold873-331410	15776603	292	0.353792
6	snp54010-scaffold821-1011653	41285688	292	0.35377
25	snp10418-scaffold13729-10228	42014044	292	0.353649
7	snp33108-scaffold386-1083907	72532436	292	0.353635
19	snp14745-scaffold1594-909141	43772357	292	0.353413
7	snp29286-scaffold316-82925	88275396	292	0.353405
6	snp40135-scaffold511-4577005	60719838	292	0.353318
18	snp4886-scaffold1164-152255	159275	292	0.353316
11	snp46986-scaffold656-1117519	53730290	292	0.353231
5	snp43280-scaffold576-1284375	33411113	292	0.353211
27	snp30249-scaffold333-1452858	37111249	292	0.353211
17	snp5979-scaffold121-1660220	11391289	292	0.353157
11	Random2.2K-1211	89212951	292	0.353118
6	snp27967-scaffold30-1155149	80722486	292	0.352996
20	snp25462-scaffold262-4212147	26440436	292	0.352912
22	snp6877-scaffold1251-280904	1364032	292	0.352876
9	snp45517-scaffold620-3433248	55371203	292	0.352782
7	snp10014-scaffold1356-1266343	57276052	292	0.352672
7	snp2722-scaffold1079-752057	91909338	292	0.352622
9	snp36834-scaffold447-1778656	82758146	292	0.35261
1	snp48446-scaffold688-941891	8675129	292	0.352535
11	snp24747-scaffold253-1015709	90837128	292	0.352433
24	snp7673-scaffold1277-804880	49121191	292	0.352416
7	snp33116-scaffold386-1424084	72192738	292	0.352413
21	snp32612-scaffold374-1123515	24032289	292	0.352331
17	snp161-scaffold1001-521605	1409057	292	0.352171
22	snp53619-scaffold816-1653989	35451472	292	0.352079
12	snp42824-scaffold568-6036950	23531403	292	0.351909
14	snp2969-scaffold1090-3672	6383833	292	0.351898
21	snp11706-scaffold1431-121423	62527877	292	0.351679
6	snp27125-scaffold289-3119585	59585654	292	0.351522
22	snp54228-scaffold827-3493092	44659495	292	0.351266
11	snp18013-scaffold185-8886177	64996869	292	0.351254
26	snp11493-scaffold142-1355043	27104501	292	0.351106
4	snp791-scaffold1021-81534	32240537	292	0.351086
11	snp40608-scaffold52-927904	27983415	292	0.350613
6	snp12572-scaffold148-2999472	34138098	292	0.350572
6	snp12558-scaffold148-2382815	33517310	292	0.350471
1	snp32998-scaffold385-431209	36745589	292	0.350453
14	snp13369-scaffold1516-195935	82121315	292	0.350413
6	snp41631-scaffold541-2708974	53671465	292	0.350407
21	snp11005-scaffold1395-787231	36085192	292	0.350242
11	snp4290-scaffold1133-1140731	32929858	292	0.350206
23	snp16395-scaffold1729-11200	23345288	292	0.349919
7	snp13786-scaffold1539-553483	1196030	292	0.349911
16	snp55873-scaffold869-136110	30841561	292	0.349911
3	snp54367-scaffold83-3906344	44539574	292	0.349832
4	snp53978-scaffold820-2751643	53378044	292	0.349798
5	snp33576-scaffold394-2186249	44757760	292	0.349747
21	snp18591-scaffold188-13008	51138248	292	0.34972
25	snp44155-scaffold6-1365946	26452516	292	0.349473
6	snp41592-scaffold541-1027493	55361506	292	0.349416
25	snp23695-scaffold239-1953862	21561778	292	0.349416
12	snp7905-scaffold1286-8433	24307076	292	0.349291
4	Random2.2K-429	29658726	292	0.349267
3	snp42123-scaffold55-3654235	58008530	292	0.349144
25	snp26137-scaffold2728-306849	41078220	292	0.349007
5	snp36633-scaffold443-131420	16080623	292	0.34896
1	snp27171-scaffold29-1255160	119193521	292	0.348874
27	snp51861-scaffold762-1483440	5009453	292	0.348731
17	snp53406-scaffold806-884540	67867562	292	0.348688
1	snp19500-scaffold197-473327	15938301	292	0.348562
8	snp51982-scaffold764-1825751	25000518	292	0.348511
2	snp29066-scaffold312-5253102	74779956	292	0.34844
14	snp35354-scaffold424-1006750	49502353	292	0.348429
1	snp39662-scaffold504-3641781	33078697	292	0.348317
7	snp50291-scaffold718-1388086	13765526	292	0.348173
6	snp27701-scaffold2951-62362	115573662	292	0.348092
1	snp45643-scaffold627-990583	40622392	292	0.347948
6	Random2.2K-646	11559350	291	0.347895
3	snp12089-scaffold1447-2598	4001522	292	0.347883
20	snp49797-scaffold711-939247	20440735	292	0.347843
2	snp50900-scaffold739-209048	65085810	292	0.347839
6	snp27127-scaffold289-3248302	59715678	292	0.347833
1	Random2.2K-13	8842614	292	0.347801
20	snp22019-scaffold2165-76236	70519763	292	0.347749
7	snp2731-scaffold1079-1116810	91567868	292	0.34765
11	snp40683-scaffold52-4247376	31301345	292	0.34765
16	snp3742-scaffold112-3503316	62902721	292	0.34765
4	snp5841-scaffold1205-845602	12287040	292	0.347646
21	snp25952-scaffold2688-18597	68592516	292	0.347395
7	snp1249-scaffold1031-1371738	84387859	292	0.347353
4	snp58493-scaffold950-2957680	77443505	292	0.347171
6	snp53991-scaffold821-260643	42037438	292	0.347025
2	snp53717-scaffold82-1111790	49883481	292	0.347023
21	snp38794-scaffold492-1318578	41944739	292	0.347014
1	snp38006-scaffold472-951898	22690672	292	0.346995
17	snp21122-scaffold207-635673	51024842	292	0.346936
3	snp40756-scaffold522-8413	119260783	292	0.346891
1	snp25787-scaffold266-321974	127119577	292	0.34685
25	snp38325-scaffold485-86562	17173720	292	0.346706
15	snp26555-scaffold277-804433	60486859	292	0.346672
22	snp6356-scaffold1224-1260096	5004791	292	0.346625
3	snp17373-scaffold180-742677	100143884	292	0.346547
28	snp16684-scaffold175-4131151	17489644	292	0.346547
24	snp6943-scaffold1253-319522	53470610	292	0.34647
6	snp12601-scaffold148-4322356	35476169	292	0.346451
25	snp23676-scaffold239-1132860	22383234	292	0.346317
6	snp30540-scaffold337-912353	24302281	292	0.346313
5	snp5544-scaffold1195-354858	41692570	292	0.346245
8	snp51951-scaffold764-510515	23687279	292	0.346172
24	GoatD01.023246	36556845	292	0.346139
15	snp1733-scaffold1048-1695007	28578778	292	0.346138
16	snp5609-scaffold1198-53490	78561466	292	0.346138
1	snp12632-scaffold1480-984227	46591721	292	0.345952
28	snp59561-scaffold982-1049032	36257858	291	0.34591
15	snp46433-scaffold643-489653	45263681	292	0.345898
14	snp42655-scaffold566-3210319	15889266	292	0.345881
6	snp41414-scaffold539-400606	93398426	292	0.345811
14	snp44815-scaffold61-419140	90412513	292	0.345776
5	snp5555-scaffold1195-841188	41204780	292	0.34576
11	snp40646-scaffold52-2617351	29666385	292	0.345558
3	snp23587-scaffold238-677831	17086548	292	0.345468
8	snp46339-scaffold64-967402	33816602	292	0.34532
15	snp18269-scaffold1853-266691	11640	292	0.345188
18	snp33226-scaffold389-2131610	46806414	292	0.345178
3	snp15832-scaffold1661-131461	3871389	292	0.345048
14	snp13374-scaffold1516-459090	82382999	292	0.344984
23	snp47386-scaffold668-6110	23697772	292	0.344939
4	snp39041-scaffold494-6776236	44130443	292	0.34483
14	snp11080-scaffold14-301495	21338164	290	0.344725
2	snp57630-scaffold923-876614	80118803	292	0.344518
19	snp15869-scaffold1667-943224	35775875	292	0.344518
15	snp41975-scaffold548-1441053	53006242	292	0.344478
6	snp30805-scaffold340-361532	15026429	292	0.344394
8	snp51981-scaffold764-1763662	24938136	292	0.344372
20	snp9956-scaffold1355-571769	69232082	292	0.344372
22	snp12829-scaffold1497-503387	50649625	292	0.344345
25	snp30472-scaffold336-690680	8457947	292	0.34431
16	snp27874-scaffold299-2775086	76178894	292	0.344275
13	snp22908-scaffold2282-230088	78614491	292	0.344188
3	snp37598-scaffold460-817790	87676187	292	0.344125
23	snp39705-scaffold505-1628379	12395099	292	0.344081
15	snp18483-scaffold187-740891	11738905	292	0.344043
3	snp40789-scaffold522-1395389	117864878	292	0.343907
6	snp8740-scaffold1313-6781	101175737	292	0.343828
15	snp14003-scaffold1553-414278	72379167	292	0.343506
6	snp12539-scaffold148-1512558	32639307	292	0.343181
25	snp11659-scaffold143-1510888	33369328	292	0.343049
14	snp13400-scaffold1518-93941	50403208	292	0.343046
6	snp5682-scaffold1199-2948550	45255805	292	0.342815
6	snp27082-scaffold289-1209548	57681279	292	0.342742
2	snp10171-scaffold1365-44686	59097291	292	0.342706
16	snp17234-scaffold18-498601	25332601	292	0.342704
18	snp34713-scaffold411-1210890	45446528	292	0.342687
23	snp49950-scaffold714-2131056	39451659	292	0.342687
10	snp16890-scaffold1764-2494067	21244316	292	0.342572
19	snp21732-scaffold2131-333906	48175376	292	0.342565
4	snp26692-scaffold280-1209490	120531943	292	0.342499
10	snp18216-scaffold185-17524374	32221282	292	0.342347
6	snp59011-scaffold968-2122632	30482438	292	0.342331
20	snp25357-scaffold2613-224654	62097472	292	0.342287
14	snp51211-scaffold75-2413872	53958508	292	0.342177
6	snp23893-scaffold241-17538	49904342	292	0.342154
16	snp27825-scaffold299-545408	73949012	292	0.34214
3	snp214-scaffold1004-747507	66909070	292	0.342097
4	snp46577-scaffold646-521155	21077666	292	0.342082
3	snp48377-scaffold687-1471522	38949102	292	0.341958
11	snp45249-scaffold618-803675	17798445	292	0.341956
25	snp26136-scaffold2728-248635	41137278	292	0.341928
5	snp2434-scaffold107-6443901	82664845	292	0.34178
12	snp3170-scaffold1095-3445059	55897222	292	0.341712
20	snp25423-scaffold262-2583790	24807166	292	0.341657
28	snp42456-scaffold561-1350557	22974685	292	0.341004
8	snp59353-scaffold978-226093	28342477	292	0.340867
29	snp53125-scaffold799-3957010	36431409	292	0.34084
20	snp49810-scaffold711-1481622	19898682	292	0.34075
6	ilmnseq_rs669256409	70744246	292	0.340701
14	snp40953-scaffold527-407071	71567132	292	0.34062
16	snp55085-scaffold845-729661	18155680	292	0.34045
9	snp36888-scaffold447-4131989	80411634	292	0.340222
19	snp38526-scaffold488-10203	41369930	292	0.339682
8	snp43653-scaffold585-986065	79770929	292	0.339561
1	snp16373-scaffold1727-136500	13871108	292	0.339549
21	snp31777-scaffold355-943578	63590310	292	0.339543
12	snp42714-scaffold568-1152661	18605384	292	0.339439
8	snp31810-scaffold356-462007	100526850	292	0.33936
19	snp6456-scaffold1229-2689857	21088848	292	0.339227
2	snp50924-scaffold739-1497154	63802470	292	0.339191
20	snp57382-scaffold913-2031052	8711529	292	0.33917
11	snp24757-scaffold253-1426299	91250427	292	0.339092
7	snp5687-scaffold12-64284	22396793	292	0.338957
18	snp7171-scaffold1266-591837	38596850	292	0.338889
6	snp24447-scaffold248-1080830	76891418	292	0.338822
8	snp12228-scaffold1455-554779	88115312	292	0.338774
24	snp27272-scaffold290-1328830	37561573	292	0.338774
24	snp18393-scaffold1861-590028	50521821	292	0.338722
23	snp4532-scaffold1146-97292	18581976	292	0.338611
5	snp43331-scaffold577-1839797	15882095	292	0.33859
10	snp58354-scaffold947-2902349	69487142	292	0.33859
21	snp23827-scaffold240-1773419	14199268	292	0.338407
1	snp21986-scaffold2163-225694	151081229	292	0.338344
1	snp21688-scaffold2121-220908	69118889	292	0.338252
13	snp37975-scaffold471-3461	79340887	292	0.33822
13	snp49020-scaffold7-2405956	30608629	292	0.338122
29	snp26191-scaffold274-1110074	30867778	291	0.338064
5	snp15808-scaffold1657-449355	116552451	292	0.337965
19	snp23096-scaffold2300-565734	52131195	292	0.337962
10	snp25158-scaffold259-3588110	43349003	292	0.337808
27	snp44465-scaffold604-1641974	32311470	292	0.337789
1	snp44245-scaffold601-839136	6946516	292	0.33776
6	snp58029-scaffold94-2851338	68170435	292	0.337717
5	snp48932-scaffold698-2832901	111610456	292	0.337698
16	snp44167-scaffold60-136350	5802195	292	0.337677
12	snp3149-scaffold1095-2657144	55118111	292	0.337581
6	snp58988-scaffold968-1026090	29377452	292	0.337468
15	snp57894-scaffold937-722241	58726041	292	0.337383
6	snp20349-scaffold2016-58695	3321029	291	0.337311
15	snp46424-scaffold643-74038	45681061	292	0.337273
2	snp20612-scaffold203-151951	126272265	292	0.33722
26	26_40598859_AF-PAKI	40598859	292	0.337213
8	snp42372-scaffold56-268006	88664166	292	0.337151
11	snp24273-scaffold247-3616938	41137643	292	0.3371
19	snp28406-scaffold303-1922412	31956886	292	0.337025
3	snp1676-scaffold1047-1613903	64742195	292	0.336971
27	snp7578-scaffold1270-51774	8269494	292	0.336897
1	snp27928-scaffold3-458830	142887188	292	0.336797
16	snp19658-scaffold1986-543037	1913028	291	0.336796
16	snp53569-scaffold815-1201700	6618997	292	0.336554
17	snp44735-scaffold609-232157	20912716	292	0.336553
24	snp33617-scaffold3947-106191	59103728	292	0.336553
6	snp34839-scaffold415-1087875	27070068	292	0.336252
14	snp11081-scaffold14-350705	21387305	292	0.336249
1	snp30177-scaffold332-319892	100813411	292	0.336232
14	snp43158-scaffold574-897179	69290613	292	0.336206
7	snp30692-scaffold339-5701455	59583402	292	0.336197
25	snp36424-scaffold438-435982	20494327	292	0.336191
6	snp18255-scaffold1850-295804	1608499	292	0.336115
16	snp27873-scaffold299-2745584	76149635	292	0.336078
19	snp39522-scaffold502-446081	11732492	292	0.336052
10	10_44085713_AF-PAKI	44085713	292	0.335676
13	snp56084-scaffold875-1398203	14508620	292	0.335161
4	snp803-scaffold1021-578669	31740807	292	0.335142
6	snp41813-scaffold544-17062	50566064	292	0.335084
15	snp57956-scaffold939-937530	13616947	292	0.335078
13	snp15106-scaffold1613-287766	42336791	292	0.334928
1	1_29530756_AF-PAKI	29530756	292	0.334891
22	snp52636-scaffold787-75598	59410016	292	0.334848
25	snp25505-scaffold2627-281951	17309905	292	0.334736
13	snp3205-scaffold1096-184567	11475341	292	0.334563
9	snp23267-scaffold2326-134326	7658934	292	0.33439
18	snp52187-scaffold773-111377	63064709	292	0.334388
8	snp31906-scaffold356-4816238	104875734	291	0.334225
7	snp20124-scaffold2-4895632	19140428	292	0.334079
16	snp17315-scaffold18-3942035	28773957	292	0.333881
21	snp57167-scaffold91-2465346	3257511	292	0.333861
17	snp44730-scaffold609-66647	21078846	292	0.333641
5	snp2473-scaffold107-8065734	84291649	292	0.333543
17	snp32756-scaffold379-431105	58534119	292	0.333409
15	snp41958-scaffold548-651759	53790557	292	0.333334
19	snp45196-scaffold616-678074	4615353	291	0.333115
6	snp26777-scaffold281-1816828	38473627	292	0.333082
15	snp29170-scaffold313-1138159	64394851	292	0.332986
5	GoatD01.025411_O	92059093	292	0.332969
11	snp24727-scaffold253-132245	89957792	292	0.332935
20	snp49779-scaffold711-198217	21182096	292	0.332821
8	snp15575-scaffold1648-76529	76326488	292	0.332629
22	snp6349-scaffold1224-934180	5329067	292	0.332629
24	snp21092-scaffold2064-241834	33660914	292	0.332567
6	6_39213717_AF-PAKI	39213717	292	0.332515
20	snp57376-scaffold913-1729059	8406693	292	0.332281
5	snp19142-scaffold1924-124307	50456475	292	0.332267
15	snp54743-scaffold837-2818374	25470635	291	0.332254
11	snp41270-scaffold536-1036396	8047002	292	0.332241
21	snp3409-scaffold1103-71016	52647350	292	0.332176
8	snp31833-scaffold356-1520729	101582318	292	0.332137
26	snp58597-scaffold954-1191032	4039397	292	0.331987
6	snp46127-scaffold635-283677	8211709	292	0.331915
4	snp53936-scaffold820-966370	51588107	292	0.331824
8	snp29195-scaffold314-644091	21183755	292	0.331767
10	snp49236-scaffold703-959871	92144792	292	0.331731
3	snp6325-scaffold1223-530258	107364229	292	0.33171
27	snp30731-scaffold34-1440309	41411414	292	0.33145
17	snp5961-scaffold121-842233	10576552	292	0.331448
1	snp27208-scaffold29-2890796	120852507	292	0.331414
6	snp34853-scaffold415-1668517	27648984	292	0.331405
22	snp19032-scaffold1912-14765	53982078	292	0.331395
4	snp34384-scaffold404-314905	115997831	292	0.331379
5	snp285-scaffold1007-813430	73688816	292	0.331342
7	snp35097-scaffold420-50423	42416043	292	0.331289
24	snp27318-scaffold290-3411080	35468247	292	0.331289
9	snp11572-scaffold1423-972032	69144791	292	0.331278
7	snp49987-scaffold716-495785	33010401	292	0.331189
19	19_59138035_AF-PAKI	59138035	292	0.33115
23	snp46421-scaffold6429-26032	23393164	292	0.331108
17	snp52371-scaffold779-1634655	69149852	292	0.330979
2	snp37737-scaffold464-3584043	36069966	292	0.33081
16	snp52575-scaffold785-15312	72417815	292	0.33081
20	snp25373-scaffold262-239041	22454026	292	0.33081
21	snp23843-scaffold240-2450690	13520674	292	0.330791
24	snp8197-scaffold13-1258905	17792182	292	0.330771
3	snp11932-scaffold144-4067683	49819629	292	0.330697
1	snp47790-scaffold672-2076422	84094923	292	0.33062
1	snp30185-scaffold332-635064	100493318	292	0.330611
8	snp55284-scaffold851-1516848	1994886	292	0.330611
5	snp17391-scaffold1802-55674	25820244	292	0.330606
11	snp24258-scaffold247-2859152	40375005	292	0.330563
7	snp9303-scaffold134-402471	9086291	292	0.330531
3	snp17657-scaffold183-808432	112631010	292	0.330443
9	snp36801-scaffold447-366693	84168109	292	0.330443
11	snp39297-scaffold50-1480921	87964494	292	0.33043
10	snp1465-scaffold104-1907400	26602521	292	0.330428
6	snp11724-scaffold1432-120147	74383233	292	0.330394
3	snp54355-scaffold83-3366345	43974786	292	0.330275
22	snp15321-scaffold163-1519229	39643340	292	0.330275
1	snp16376-scaffold1727-226746	13963234	292	0.330271
8	snp24577-scaffold25-698444	18934213	292	0.330271
21	snp32603-scaffold374-724691	23636085	292	0.330271
24	snp648-scaffold102-635295	19713813	292	0.330271
25	snp38329-scaffold485-257787	17001938	292	0.330268
2	snp40379-scaffold515-3498732	45233753	292	0.330212
6	snp27405-scaffold2914-28547	115831560	292	0.330189
28	snp16604-scaffold175-612284	21001293	292	0.330125
13	snp32521-scaffold371-1176706	40342302	292	0.330107
6	snp52144-scaffold771-1604422	47570784	292	0.32975
10	snp31503-scaffold349-2257516	58682009	292	0.329733
21	snp28619-scaffold307-480982	31269064	292	0.329542
25	snp9504-scaffold1343-293676	28540404	292	0.329531
6	snp23903-scaffold241-451166	49470441	292	0.329431
17	snp37919-scaffold469-168660	13688601	292	0.32939
12	snp35973-scaffold431-2820737	36138755	292	0.329167
11	snp28638-scaffold309-279239	35375383	292	0.329134
3	snp46901-scaffold654-1419941	84162741	292	0.32908
22	snp2921-scaffold109-577435	7214691	292	0.329064
25	snp44134-scaffold6-448059	27368754	292	0.329
17	snp5963-scaffold121-932566	10667374	292	0.328863
4	snp53966-scaffold820-2255573	52880506	292	0.328695
10	snp56134-scaffold876-106272	76578552	292	0.328683
28	snp54793-scaffold838-1242599	30452695	292	0.32861
24	snp15065-scaffold1610-47814	57497143	290	0.328591
3	snp43519-scaffold580-195043	88668156	292	0.328564
18	snp14582-scaffold1589-1325077	27404615	292	0.32846
28	snp19530-scaffold1970-35665	31738761	292	0.328273
6	snp12541-scaffold148-1602640	32730351	292	0.32817
6	snp12551-scaffold148-2083257	33213605	292	0.328071
2	snp46043-scaffold631-2611160	43524628	292	0.327992
5	snp2405-scaffold107-5156966	81383754	292	0.327988
3	snp47090-scaffold659-1631500	96101707	291	0.327968
10	snp31059-scaffold343-2291396	73501298	292	0.327872
16	snp17280-scaffold18-2435440	27276530	292	0.327794
25	snp8784-scaffold1314-1598581	11935267	292	0.327792
25	snp12413-scaffold1472-731375	4862828	292	0.32762
14	snp9266-scaffold1337-398201	4295522	292	0.32761
6	snp5662-scaffold1199-2118633	44424892	292	0.327367
13	snp11748-scaffold1433-238485	37621174	292	0.327367
14	snp35400-scaffold425-1710205	20871824	292	0.327355
1	snp25549-scaffold263-1845390	111855035	292	0.327206
14	snp23530-scaffold237-1922152	46568912	292	0.327088
25	snp38360-scaffold485-1595955	15650601	292	0.326999
21	snp38814-scaffold492-2146782	41129117	292	0.326929
13	snp56280-scaffold881-702498	45521834	292	0.32685
21	snp15650-scaffold165-2554627	54455375	292	0.326725
15	snp34612-scaffold41-322540	64018632	292	0.326696
15	snp34627-scaffold41-1003275	63334422	292	0.326521
21	snp18984-scaffold191-1227352	47321773	292	0.326362
29	snp54102-scaffold825-214678	24699716	292	0.326362
15	snp50630-scaffold728-766858	10911458	292	0.326295
3	3_116740369_RH-map	116740369	292	0.326277
28	snp56825-scaffold90-564861	24675076	292	0.326191
20	snp9951-scaffold1355-366212	69025350	292	0.325978
23	snp10214-scaffold1368-270634	4480896	292	0.325945
6	snp19369-scaffold1958-162026	9692160	292	0.325876
6	snp48569-scaffold690-1091100	107183678	292	0.325825
1	snp14085-scaffold1560-330454	41333934	292	0.325814
1	snp21794-scaffold214-98624	66929430	292	0.325814
16	snp44173-scaffold60-376894	5558533	292	0.325638
1	snp14645-scaffold1590-363159	122655516	292	0.325635
1	snp23043-scaffold230-2453055	132736269	292	0.325597
3	snp48362-scaffold687-809271	38282790	292	0.325495
13	snp56069-scaffold875-702812	15198293	292	0.325483
21	snp15647-scaffold165-2459219	54551029	292	0.32539
13	snp51639-scaffold758-2053604	55726105	292	0.325357
20	snp14372-scaffold1570-2791804	56166369	292	0.325273
3	snp17456-scaffold1806-57236	2177464	292	0.325124
4	snp53929-scaffold820-673135	51294412	292	0.325124
19	snp24008-scaffold244-1010180	27232227	292	0.325106
19	snp28399-scaffold303-1621049	31658122	292	0.325027
20	snp51009-scaffold74-564067	16769544	292	0.324946
1	snp14087-scaffold1560-412202	41421847	292	0.324902
15	snp57878-scaffold937-54770	59390562	292	0.324902
27	snp30739-scaffold34-1752250	41100818	292	0.32485
6	snp12553-scaffold148-2154439	33285478	292	0.324828
17	snp6006-scaffold121-2786609	12521082	292	0.324798
10	snp621-scaffold1019-188624	79831373	292	0.32476
1	snp21323-scaffold2083-3122	143465553	292	0.324591
21	snp28613-scaffold307-247278	31035189	292	0.324438
6	snp52931-scaffold795-773833	16927196	292	0.324353
17	snp29975-scaffold327-1163564	16220050	292	0.324301
11	snp52881-scaffold793-1094831	47301629	292	0.324231
25	snp11681-scaffold143-2440044	35429303	292	0.324188
14	snp34925-scaffold416-2500573	36716437	292	0.324174
18	snp889-scaffold1023-1686187	13626437	292	0.324174
8	snp44201-scaffold600-974110	16302730	292	0.323904
28	snp16685-scaffold175-4189069	17432026	292	0.32389
11	snp24765-scaffold253-1759883	91595797	292	0.323848
23	snp47451-scaffold668-2747985	26451211	292	0.323795
24	snp27731-scaffold296-229568	12138106	292	0.323683
2	snp7011-scaffold1259-152865	65463691	292	0.323549
4	snp46397-scaffold641-378530	118757652	292	0.323368
6	snp31101-scaffold344-532264	10362832	292	0.323339
6	snp7852-scaffold1281-2486164	89131907	292	0.323306
22	snp15327-scaffold163-1805718	39356860	292	0.323306
19	snp9022-scaffold1328-1047143	28985154	292	0.323291
6	snp31741-scaffold354-353088	816392	292	0.323255
20	snp9948-scaffold1355-262508	68922850	292	0.323233
14	snp9829-scaffold1351-885771	6997887	292	0.323231
3	snp44020-scaffold595-5359848	27364230	292	0.323171
11	snp40635-scaffold52-2175952	29225568	292	0.323117
6	snp52949-scaffold795-1524269	17669579	292	0.323087
10	snp33149-scaffold388-832510	61772914	292	0.323012
13	snp30502-scaffold3368-9679	34516378	292	0.322994
6	snp26752-scaffold281-776198	37430746	292	0.322975
6	snp26753-scaffold281-805705	37459874	292	0.322975
14	snp34877-scaffold416-457803	34671998	292	0.322975
1	snp26333-scaffold276-1182172	91080697	292	0.322947
15	snp42922-scaffold57-3288481	19563480	292	0.322892
8	snp997-scaffold1026-378556	70684382	292	0.322779
1	snp46716-scaffold65-3473747	107602975	292	0.32256
8	snp17062-scaffold178-278566	112219657	292	0.322546
11	snp17836-scaffold185-1240807	72640044	292	0.322546
15	snp54698-scaffold837-768652	23413351	292	0.322527
2	snp20369-scaffold202-226956	105608109	292	0.322436
3	snp56500-scaffold890-120997	65617004	292	0.322265
3	snp6610-scaffold1236-408755	79396945	292	0.322265
25	snp9552-scaffold1343-2301602	30547191	292	0.322247
8	snp47181-scaffold66-1272096	47212205	292	0.32223
8	snp32296-scaffold366-3706742	83564855	292	0.322192
10	snp57333-scaffold912-3187741	52810012	292	0.322173
1	snp59402-scaffold979-1346417	2303447	292	0.322072
5	snp43883-scaffold593-555448	100170789	292	0.322025
6	snp7858-scaffold1281-2709785	88910304	292	0.322025
28	snp39746-scaffold509-501996	11149021	292	0.322022
1	snp48504-scaffold689-1839212	88173828	292	0.321927
6	snp53989-scaffold821-189603	42108554	292	0.321715
18	snp14613-scaffold1589-2596127	28677945	292	0.321715
15	snp42938-scaffold57-3957520	20229986	292	0.321712
16	snp8670-scaffold131-4051349	55337819	292	0.321578
24	snp6941-scaffold1253-200856	53354103	292	0.321551
9	snp59089-scaffold969-2680082	30476440	292	0.32154
3	snp18881-scaffold190-1023448	62091951	292	0.321492
1	snp37524-scaffold46-1103747	154572098	292	0.321408
7	snp15560-scaffold1647-62793	96874657	292	0.321248
1	snp30200-scaffold332-1252361	99879308	292	0.321192
9	snp59735-scaffold992-319847	37905375	292	0.321181
10	snp26077-scaffold271-713434	14534676	292	0.321177
4	snp1959-scaffold1055-316448	92847933	292	0.321118
8	snp33299-scaffold391-1578074	5480572	292	0.32105
21	snp12287-scaffold1460-666008	60833450	292	0.320976
4	snp27693-scaffold295-6208777	50378802	292	0.320543
11	snp24762-scaffold253-1620261	91446576	292	0.320425
6	snp23940-scaffold241-2095671	47820057	292	0.320401
20	snp14380-scaffold1570-3146972	55812308	292	0.320395
17	snp159-scaffold1001-414742	1302471	292	0.320382
17	snp47295-scaffold663-3018800	64477133	292	0.320238
1	snp48208-scaffold682-2021606	71337510	292	0.320189
5	snp33456-scaffold392-4367061	53229370	292	0.320185
6	snp12549-scaffold148-2013382	33143559	291	0.320073
29	snp26171-scaffold274-300747	31680349	292	0.32006
25	snp8786-scaffold1314-1678169	11854675	292	0.320042
3	snp50546-scaffold726-1089231	113773571	292	0.319969
9	snp26058-scaffold2707-2408	7100116	292	0.319828
3	snp29654-scaffold321-3910000	71552837	292	0.319677
8	snp51996-scaffold764-2433659	25609286	292	0.319509
3	snp47920-scaffold675-2241864	91030637	292	0.319458
1	snp32706-scaffold377-968493	85355276	292	0.319427
6	snp26761-scaffold281-1124570	37779121	292	0.319378
7	snp47734-scaffold671-1157346	4761002	291	0.319232
14	snp34879-scaffold416-570470	34783051	292	0.319159
1	snp40574-scaffold519-3401038	80972456	292	0.319156
6	snp18932-scaffold1907-304867	114943099	292	0.319083
1	snp11317-scaffold1409-453345	101543519	292	0.319018
20	snp45408-scaffold62-3051744	30377739	292	0.318956
25	snp50753-scaffold734-806312	24318439	292	0.318952
6	snp36205-scaffold433-688242	82922388	292	0.318644
13	snp44882-scaffold611-1509680	3740760	292	0.318644
16	snp50587-scaffold727-1635163	38403741	292	0.318628
5	snp14279-scaffold157-1500294	18625211	292	0.318457
14	snp15527-scaffold1641-219715	45607321	291	0.318449
21	snp31773-scaffold355-791298	63439854	291	0.31836
23	snp59329-scaffold975-1582366	35757103	291	0.318147
12	snp35913-scaffold431-147448	38840219	292	0.318123
25	snp23703-scaffold239-2312394	21225575	292	0.318102
9	snp59747-scaffold992-895498	37330366	292	0.31807
2	snp53869-scaffold82-7722138	56544211	292	0.317973
19	QTLSaanen19.51	27203573	292	0.317948
20	snp14354-scaffold1570-2082011	56878783	292	0.317933
29	snp40470-scaffold517-360588	3222811	292	0.317896
15	snp111-scaffold100-1535384	74835562	292	0.317828
21	snp32616-scaffold374-1263317	24169003	292	0.317828
20	snp42529-scaffold563-304784	59357285	292	0.317817
2	snp45132-scaffold614-6716741	83281592	292	0.317787
18	snp40173-scaffold512-669660	20961421	292	0.31778
25	snp30885-scaffold3408-74400	38139456	292	0.317755
1	snp15438-scaffold1636-386740	12738048	292	0.317753
27	snp30287-scaffold333-3107004	35461787	292	0.317619
1	snp55854-scaffold868-519038	3207812	292	0.317514
19	snp14762-scaffold1594-1623317	43067083	292	0.317466
15	snp42909-scaffold57-2676262	18951952	292	0.317185
8	snp39075-scaffold497-949290	83139810	292	0.317123
23	snp38860-scaffold493-86471	42704763	292	0.317121
15	snp46456-scaffold643-1574635	44177090	292	0.317051
21	snp51460-scaffold754-1042752	21626336	292	0.316967
16	snp17252-scaffold18-1247464	26087855	292	0.31691
15	snp45801-scaffold628-2234322	37988932	292	0.316755
2	snp35843-scaffold430-4892722	92785254	292	0.316669
1	snp13282-scaffold1510-338458	81691562	292	0.316636
20	snp14684-scaffold1591-1295080	11586781	292	0.316534
16	snp32670-scaffold376-106192	52100105	292	0.316501
15	snp34625-scaffold41-897949	63440725	292	0.316336
25	snp9550-scaffold1343-2237381	30481879	292	0.316216
5	snp43274-scaffold576-1014349	33139887	292	0.316176
5	snp56737-scaffold899-195048	58295452	292	0.315977
6	snp31738-scaffold354-184232	645298	292	0.315959
6	snp36229-scaffold433-1724202	83969304	292	0.315944
11	snp17880-scaffold185-3246216	70636886	292	0.315741
10	snp25153-scaffold259-3349668	43109007	292	0.315705
1	snp46382-scaffold640-457655	24363513	292	0.315678
3	snp4736-scaffold1157-130378	3161113	292	0.315597
3	snp54356-scaffold83-3408583	44003594	292	0.315575
27	snp55724-scaffold864-1906315	18694008	292	0.31549
10	snp59645-scaffold987-170758	95052356	292	0.31529
1	snp47789-scaffold672-2035222	84053515	292	0.31517
7	snp22708-scaffold226-253946	54456122	292	0.31513
9	snp35462-scaffold427-2183459	42765767	292	0.315122
6	snp27968-scaffold30-1186994	80754569	292	0.315087
6	snp59506-scaffold980-1929596	87607436	292	0.314937
5	snp51079-scaffold740-2481302	87762049	292	0.314884
11	snp25065-scaffold2585-89916	51748329	292	0.314884
17	snp50382-scaffold720-67431	30589147	292	0.314884
4	snp21941-scaffold2156-398864	26915606	291	0.314795
1	snp42360-scaffold559-890088	10982749	292	0.314772
17	snp14243-scaffold1569-541844	57448986	292	0.314772
1	snp29905-scaffold325-443200	20679854	292	0.314746
6	snp12536-scaffold148-1407311	32533499	292	0.314745
21	snp7146-scaffold1265-72004	18887929	292	0.31468
20	snp14355-scaffold1570-2129745	56830588	292	0.314616
4	snp10505-scaffold1375-289260	19606878	292	0.314609
1	snp37415-scaffold456-3792662	59794887	292	0.314593
1	snp26377-scaffold276-3048277	92958344	292	0.314593
22	snp12868-scaffold1497-2180770	52318319	292	0.314592
2	snp38053-scaffold474-858281	135706661	292	0.31451
4	snp44326-scaffold603-2502273	104780775	292	0.314429
9	snp8959-scaffold1324-161351	90328403	292	0.314415
4	snp23318-scaffold233-1438705	35234023	292	0.314285
20	snp43195-scaffold575-207961	13162184	292	0.314272
10	snp16849-scaffold1764-656978	23079253	292	0.314241
6	snp15030-scaffold1606-10170	11521338	292	0.314236
10	snp38105-scaffold475-660856	38556624	292	0.314236
11	snp22580-scaffold2238-365741	82414864	292	0.314218
10	snp57327-scaffold912-2963671	53027658	292	0.314114
29	snp53148-scaffold799-4952512	37432968	292	0.314071
5	snp33572-scaffold394-2026538	44597424	292	0.314057
9	snp53248-scaffold802-926697	15754057	292	0.314032
7	snp50063-scaffold716-4042241	29455866	292	0.313915
29	snp26169-scaffold274-212069	31769093	292	0.313849
10	snp1499-scaffold104-3399075	28079084	292	0.313824
15	snp14416-scaffold1574-89683	27745276	292	0.313813
5	snp42508-scaffold562-2260400	60767260	292	0.313786
13	snp49080-scaffold7-4993734	28021404	292	0.313678
3	snp17366-scaffold180-429050	99833120	292	0.313621
27	snp37809-scaffold466-1310640	22368005	292	0.313615
3	snp47889-scaffold675-869966	92407169	292	0.313395
3	snp22204-scaffold219-1830100	7110014	292	0.313338
1	snp14090-scaffold1560-516844	41525458	292	0.313336
20	snp49819-scaffold711-1812136	19567689	292	0.313264
4	snp1917-scaffold1053-805759	3456926	292	0.313072
6	snp40087-scaffold511-2508533	62783220	292	0.313036
6	snp25697-scaffold2643-656682	103831565	292	0.31296
2	2_15558544_AF-PAKI	15558544	292	0.312948
28	GoatD01.042768_O	845789	292	0.312857
8	snp24588-scaffold25-1158659	18472125	292	0.312782
6	snp23913-scaffold241-889775	49034714	292	0.312719
19	snp45211-scaffold616-1294250	3993645	292	0.312312
24	snp54879-scaffold84-82033	4824131	292	0.312312
26	snp11773-scaffold1434-795862	47362653	292	0.312261
14	snp34902-scaffold416-1506503	35722356	292	0.312128
1	snp31516-scaffold35-87383	12561327	292	0.312109
1	1_3308297_RH-map	3308297	292	0.31207
14	snp59965-scaffold998-1551017	43619176	292	0.312035
7	snp12659-scaffold1485-138916	69552482	292	0.311998
10	snp31026-scaffold343-926080	72138138	292	0.311998
17	snp44741-scaffold609-476146	20669394	292	0.311914
11	snp9788-scaffold135-3668913	26537108	292	0.311824
11	snp33722-scaffold396-1093959	83873650	292	0.311802
25	snp9544-scaffold1343-1983184	30226704	292	0.311802
21	21_42686840_AF-PAKI	42686840	292	0.31175
17	snp47245-scaffold663-870635	66609143	292	0.311642
20	snp33979-scaffold40-1506551	52391377	292	0.311475
21	snp18977-scaffold191-950185	47044109	292	0.311367
3	snp42040-scaffold55-10623	61665777	292	0.311363
3	snp52094-scaffold770-1173	61677119	292	0.311363
8	snp32231-scaffold366-702447	86597415	292	0.311353
22	snp54227-scaffold827-3450177	44616296	292	0.311306
9	snp39616-scaffold504-1553781	1177105	292	0.311297
21	snp39904-scaffold51-413626	43679666	292	0.311177
21	snp57130-scaffold91-855929	4873797	292	0.311151
6	snp53988-scaffold821-155557	42143763	292	0.311126
2	snp53721-scaffold82-1283534	50051321	292	0.311101
21	21_37410868_AF-PAKI	37410868	292	0.311045
1	snp2268-scaffold1069-1722951	65787668	292	0.310966
7	snp15165-scaffold1620-347678	67733892	292	0.310905
2	snp28291-scaffold301-2686568	106733947	292	0.310836
22	snp7886-scaffold1283-601681	52933996	292	0.310811
6	snp48564-scaffold690-884140	107391888	292	0.310783
29	snp19447-scaffold1963-86878	18923394	292	0.310775
21	snp4824-scaffold1160-5709	59739082	292	0.310732
2	snp45030-scaffold614-2223896	87787710	292	0.310721
17	snp23387-scaffold2341-25639	61213840	292	0.31069
6	snp23904-scaffold241-486482	49434549	292	0.310662
21	snp15618-scaffold165-1153819	55856592	292	0.310639
29	Random2.2K-2327	30822129	292	0.310514
26	snp1126-scaffold1029-1791755	37727857	292	0.310497
6	snp43773-scaffold588-1729470	116345452	292	0.310454
13	snp7710-scaffold1278-858691	69423331	292	0.310354
6	snp9873-scaffold1352-1253340	96470025	292	0.310304
21	snp23794-scaffold240-382220	15584540	292	0.310149
5	snp10948-scaffold1393-29890	30900306	292	0.309924
16	snp32474-scaffold370-71634	9556574	292	0.309911
10	snp2137-scaffold1065-145882	24563876	292	0.309876
16	snp27870-scaffold299-2612210	76018541	292	0.309876
7	snp4682-scaffold1152-264798	10601100	292	0.309723
10	snp25154-scaffold259-3408479	43168312	292	0.309534
19	snp41324-scaffold537-2268396	58339616	292	0.309369
2	snp40305-scaffold515-301624	48454182	292	0.309366
9	snp29406-scaffold318-1370869	52869563	292	0.309366
1	GoatD01.053406	83012073	292	0.309346
27	snp30264-scaffold333-2077650	36489891	292	0.309344
13	snp25880-scaffold267-909648	36213084	292	0.309318
8	snp32290-scaffold366-3455018	83818063	292	0.309305
2	snp53855-scaffold82-7116727	55935305	292	0.309249
3	snp57089-scaffold9081-19489	1228606	292	0.309221
29	snp59574-scaffold983-163221	6235128	292	0.309182
29	snp53021-scaffold796-1971021	27829603	292	0.309121
28	snp22560-scaffold2234-201655	9151634	292	0.309072
9	snp20255-scaffold2000-584839	89461885	292	0.309043
15	snp46447-scaffold643-1193733	44555583	292	0.309043
22	snp12852-scaffold1497-1502133	51641427	290	0.308908
18	snp34704-scaffold411-807170	45852188	292	0.308898
3	snp43922-scaffold595-934312	22937184	292	0.30888
22	snp6357-scaffold1224-1304998	4959676	292	0.308733
9	snp28693-scaffold31-263999	44898996	292	0.308512
4	snp5852-scaffold1205-1356462	12788489	292	0.308496
26	snp41090-scaffold532-67090	28376492	292	0.308457
28	snp56826-scaffold90-595764	24705930	292	0.30833
24	snp7671-scaffold1277-724990	49201148	292	0.308291
1	snp55857-scaffold868-647631	3079285	291	0.308273
27	snp30248-scaffold333-1422619	37141908	292	0.308269
2	snp28244-scaffold301-702785	108730242	292	0.308263
11	snp4272-scaffold1133-372352	32159969	292	0.308244
5	snp36643-scaffold443-588048	16542470	292	0.308167
14	snp44819-scaffold61-620921	90209603	292	0.308066
24	snp25014-scaffold2573-128671	34042411	292	0.308016
15	snp5347-scaffold1186-44235	68771004	292	0.308007
22	snp15349-scaffold163-2869275	38295690	292	0.307996
9	snp59083-scaffold969-2401723	30753890	292	0.307981
6	snp36215-scaffold433-1162426	83400743	292	0.30796
20	snp49811-scaffold711-1511581	19868206	292	0.307947
17	snp46835-scaffold653-2831940	28452307	292	0.307937
21	snp32587-scaffold374-65845	22971560	291	0.307826
2	snp35223-scaffold422-595223	121867744	292	0.307816
7	snp4704-scaffold1152-1305311	9555266	292	0.307809
11	snp21465-scaffold2090-438352	104395475	292	0.30772
18	snp37909-scaffold467-1689908	32054388	292	0.307691
20	snp11412-scaffold1413-98931	16080161	292	0.30764
28	snp3379-scaffold1102-1439866	4169980	292	0.307494
1	snp27173-scaffold29-1342956	119276500	292	0.307445
24	snp10327-scaffold1369-502202	52151646	292	0.307316
10	snp33154-scaffold388-1061097	62012040	292	0.307217
15	snp26586-scaffold277-2181997	61880291	292	0.307182
24	snp8735-scaffold1312-627785	52521754	292	0.307136
5	snp34511-scaffold405-3320230	10672828	292	0.307072
3	GoatD01.056143	19997292	292	0.307039
1	snp54656-scaffold835-942901	38665588	292	0.307038
6	snp58148-scaffold94-7812250	73143653	292	0.306934
14	snp51547-scaffold755-2025740	34138631	292	0.30693
13	snp32519-scaffold371-1087973	40426539	292	0.306924
6	snp19366-scaffold1958-28303	9825323	292	0.306877
1	snp39650-scaffold504-3078592	32510721	292	0.306816
6	snp35058-scaffold42-974605	52110326	292	0.306771
8	snp15960-scaffold168-26440	10827888	292	0.306724
9	snp43744-scaffold588-609005	13746129	292	0.306724
27	snp11996-scaffold1441-293071	16500546	292	0.306724
11	snp4263-scaffold1133-11854	31801444	292	0.306622
16	snp32479-scaffold370-288634	9786286	292	0.306622
1	snp59190-scaffold971-1252870	145685638	292	0.306562
8	snp29214-scaffold314-1520864	22064513	292	0.306514
6	snp53998-scaffold821-539708	41757720	292	0.306497
19	snp1600-scaffold1046-181764	16033149	292	0.306497
6	snp30840-scaffold340-1887718	13498678	292	0.306402
21	GoatD01.052196	25477348	292	0.306385
20	snp49805-scaffold711-1277882	20102207	292	0.306288
11	snp40684-scaffold52-4301028	31354844	292	0.306239
5	snp49874-scaffold712-711496	51297438	292	0.30609
29	snp14782-scaffold1596-378830	1444738	292	0.306048
11	snp21887-scaffold215-333314	21275319	292	0.306036
9	snp8868-scaffold1318-1044578	5706994	292	0.306033
11	snp2882-scaffold1086-579729	36915631	292	0.306033
10	snp7918-scaffold1287-214149	29084323	292	0.305985
10	snp38157-scaffold478-74587	9327390	292	0.305932
14	snp21438-scaffold209-1456209	76506042	292	0.305895
16	snp41497-scaffold540-240181	68869136	292	0.305895
1	snp30170-scaffold332-3715	101127527	292	0.305846
25	snp23650-scaffold239-58685	23457739	292	0.305721
9	snp34553-scaffold408-254110	54940406	292	0.305698
29	snp26205-scaffold274-1714936	30265378	292	0.305656
1	snp26951-scaffold285-1735800	116196617	292	0.305498
5	snp28741-scaffold310-1579060	64459954	292	0.305465
2	snp10690-scaffold138-465012	29975669	292	0.305353
21	snp39052-scaffold496-53807	26573655	292	0.305352
21	snp14912-scaffold160-819	26574778	292	0.305352
11	snp24239-scaffold247-2063773	39578149	292	0.305285
23	snp51814-scaffold761-4567502	31431389	292	0.305274
7	snp33114-scaffold386-1344625	72271678	292	0.305146
13	snp59123-scaffold97-481812	55195156	292	0.305127
10	snp18164-scaffold185-15292926	34488069	292	0.304944
8	snp51334-scaffold750-1385368	80792773	292	0.304937
16	snp19934-scaffold1993-157500	8796252	292	0.304809
4	snp817-scaffold1021-1126095	31193596	292	0.304721
7	snp35122-scaffold420-1028644	43396439	292	0.30452
6	ilmnseq_rs642326566	66864627	292	0.304441
2	snp7386-scaffold127-364415	28015754	292	0.304239
1	snp12440-scaffold1474-118269	57203991	292	0.304123
3	snp29236-scaffold315-192384	109440956	291	0.304
5	snp38433-scaffold486-2727100	23030421	292	0.304
3	snp41758-scaffold543-2028687	12210791	292	0.303937
1	snp22404-scaffold2210-449835	146330700	292	0.30389
26	snp55121-scaffold847-447315	42883498	292	0.303857
20	snp43204-scaffold575-653785	13607833	292	0.303838
4	snp34427-scaffold404-2159899	114148116	292	0.303788
13	snp13970-scaffold155-173875	42889673	292	0.303721
6	snp40054-scaffold511-1101040	64197436	292	0.303691
10	snp1482-scaffold104-2666659	27343087	292	0.303671
3	snp17457-scaffold1806-96936	2149000	292	0.30354
13	snp12983-scaffold150-150041	47299337	292	0.303516
3	snp28598-scaffold3068-35436	16019647	292	0.30336
11	snp53296-scaffold804-77252	96126324	292	0.303237
4	snp14161-scaffold1566-940055	91231604	292	0.303085
15	snp36706-scaffold445-936380	46699879	292	0.303077
1	snp23414-scaffold235-239749	13380150	292	0.30301
1	snp52891-scaffold794-23037	29400936	292	0.302909
4	snp814-scaffold1021-1002270	31318196	292	0.302816
9	snp16036-scaffold169-237763	8586451	292	0.302783
11	snp45233-scaffold618-101459	17083820	291	0.302782
23	snp20313-scaffold2009-784121	185773	292	0.302756
12	snp42725-scaffold568-1659972	19116599	292	0.302723
1	snp19499-scaffold197-420534	15884859	292	0.302688
3	snp22201-scaffold219-1722730	7217267	292	0.302584
3	snp24995-scaffold257-1083109	55074064	292	0.302482
10	snp39490-scaffold501-2251084	82856127	292	0.302337
6	snp59493-scaffold980-1344268	87026491	292	0.302282
18	snp27343-scaffold2904-5676	15731287	292	0.302238
6	snp12575-scaffold148-3117100	34257575	292	0.302218
15	snp14719-scaffold1592-620432	26705879	292	0.302082
5	snp48888-scaffold698-750427	109531976	292	0.302037
6	snp30816-scaffold340-879844	14508198	292	0.30192
13	snp6120-scaffold1216-1637797	11106583	291	0.301883
15	snp41957-scaffold548-595050	53845885	292	0.301882
14	snp44822-scaffold61-752035	90074414	292	0.301851
8	Random2.2K-875	19088372	292	0.301685
28	snp54853-scaffold838-3792681	27893879	292	0.301682
1	snp39649-scaffold504-3043211	32474058	292	0.301659
25	snp23692-scaffold239-1828869	21685882	292	0.301496
9	snp36889-scaffold447-4182823	80360426	292	0.301479
12	snp11144-scaffold140-846060	48979088	292	0.301478
6	snp12512-scaffold148-326194	31448495	292	0.301419
14	snp10339-scaffold1370-264458	41806693	292	0.301409
13	snp32513-scaffold371-850348	40665745	292	0.30125
6	snp35035-scaffold42-8983	53077308	292	0.301173
10	snp29464-scaffold319-482115	76919396	292	0.301069
17	snp35571-scaffold428-3114406	39315678	292	0.301061
25	snp15387-scaffold1632-79038	40066214	292	0.300981
14	snp1863-scaffold1052-1425329	24823607	292	0.300895
25	snp23662-scaffold239-516746	22996833	292	0.30089
7	snp57741-scaffold93-1181945	36970910	292	0.30085
13	snp6119-scaffold1216-1608911	11077121	292	0.300785
25	snp30470-scaffold336-625006	8392217	292	0.300616
13	snp49050-scaffold7-3766025	29255938	292	0.300538
9	snp36848-scaffold447-2465204	82075452	292	0.300473
29	snp15395-scaffold1633-70097	2574400	292	0.300449
13	snp27389-scaffold291-853000	707763	292	0.300431
22	snp18450-scaffold1869-27856	54944121	292	0.300431
21	snp23804-scaffold240-797856	15168522	292	0.300349
28	snp39782-scaffold509-1917532	12559605	292	0.300349
6	snp34856-scaffold415-1788672	27770384	292	0.300278
19	snp28403-scaffold303-1772832	31810128	292	0.300277
19	snp14760-scaffold1594-1545320	43145425	292	0.300193
6	snp18674-scaffold1887-149893	15609221	292	0.300175
10	snp16892-scaffold1764-2557169	21182154	292	0.300109
8	snp1280-scaffold1034-267770	19924009	292	0.30009
6	snp5684-scaffold1199-3023215	45331924	292	0.29994
12	snp13619-scaffold1526-827153	10119958	292	0.299708
10	snp16894-scaffold1764-2647305	21090963	292	0.299571
28	snp19543-scaffold1970-600115	32298146	292	0.299432
20	snp43209-scaffold575-847492	13801992	292	0.299393
25	snp28892-scaffold3102-295738	41586418	292	0.299374
6	snp41571-scaffold541-100370	56298754	292	0.299328
7	snp59683-scaffold989-491444	25863562	292	0.299328
4	4_61162441_AF-PAKI	61162441	292	0.299252
24	snp58827-scaffold960-1296811	59262205	292	0.299227
1	snp39629-scaffold504-2121833	31554758	292	0.299224
18	snp35666-scaffold43-2522392	23580651	292	0.299164
2	snp29013-scaffold312-3131868	72654293	292	0.299129
20	snp34036-scaffold40-4095297	49798074	292	0.299077
25	snp23696-scaffold239-2031800	21506343	292	0.299074
12	snp38263-scaffold481-1237203	46173644	290	0.298874
20	snp51013-scaffold74-704685	16909378	292	0.298777
1	snp2259-scaffold1069-1280568	65343528	292	0.298713
24	snp15064-scaffold1610-16112	57528734	292	0.298713
20	snp33974-scaffold40-1329359	52569122	292	0.29869
29	snp50444-scaffold722-663564	40102623	292	0.298663
7	snp36381-scaffold437-233260	97166371	292	0.298591
16	snp19646-scaffold1986-71460	1442060	292	0.298504
3	snp17371-scaffold180-678024	100083865	292	0.298495
13	snp56086-scaffold875-1484340	14422221	292	0.298495
29	snp19374-scaffold1959-4683	48720245	292	0.298495
21	snp41039-scaffold530-465506	19646964	292	0.298463
6	snp35044-scaffold42-365339	52732905	292	0.298449
29	snp48255-scaffold683-417382	12664430	292	0.298353
1	snp56464-scaffold889-633296	19915406	292	0.29833
27	GoatD01.008872	18778868	292	0.298293
5	snp16788-scaffold1759-302047	72629412	292	0.298277
5	snp16787-scaffold1759-269349	72662228	292	0.298277
22	GoatD01.008619	44691807	292	0.298277
7	snp10039-scaffold1356-2434335	58443357	292	0.298236
9	snp39198-scaffold5-1262631	85795217	292	0.298148
12	snp11168-scaffold140-1932777	47881889	292	0.298148
6	snp27096-scaffold289-1864806	58330787	292	0.298143
4	snp53926-scaffold820-538885	51160407	292	0.298079
26	snp11480-scaffold142-767166	27686361	292	0.298078
22	snp2926-scaffold109-763159	7399683	292	0.298076
9	snp307-scaffold1008-541418	45976607	292	0.298049
16	snp12332-scaffold1464-684472	24217920	292	0.298012
2	snp46025-scaffold631-1847266	42758737	292	0.297907
6	snp30536-scaffold337-741268	24130107	292	0.297837
3	snp47922-scaffold675-2335502	90913204	292	0.297754
22	snp53493-scaffold813-390522	23116859	292	0.297707
17	GoatD01.005672	11769548	292	0.29769
21	snp32609-scaffold374-972755	23883088	292	0.297621
18	snp33204-scaffold389-1187995	47740500	292	0.297592
6	snp35055-scaffold42-809797	52276570	292	0.297528
26	snp11758-scaffold1434-145629	46709311	292	0.297448
19	snp10644-scaffold1377-2074189	24173302	292	0.297353
5	snp51129-scaffold748-664235	103132789	292	0.297221
10	snp43077-scaffold572-1437510	6771181	292	0.297179
17	snp44740-scaffold609-445037	20700796	292	0.297126
9	snp35493-scaffold427-3534874	44127148	292	0.297119
2	2_62903668_AF-PAKI	62903668	292	0.297076
12	snp35943-scaffold431-1405126	37575742	292	0.297052
11	snp22586-scaffold2238-624705	82157684	292	0.297047
16	snp11615-scaffold1427-244932	7803631	292	0.297008
16	snp3672-scaffold112-606923	60007991	292	0.296988
25	snp38371-scaffold485-2091110	15155258	292	0.296961
6	snp26803-scaffold281-2991033	39651303	291	0.296838
5	snp12650-scaffold1483-217071	112241620	292	0.296721
4	snp14168-scaffold1566-1267135	90904763	292	0.296712
11	snp24207-scaffold247-635926	38141522	292	0.296531
5	snp33404-scaffold392-2020981	55588174	292	0.296436
15	snp13360-scaffold1515-501127	3436435	292	0.296337
24	snp1752-scaffold1049-393245	25941612	292	0.296259
20	snp45389-scaffold62-2277287	29602874	291	0.296251
5	snp48873-scaffold698-35481	108818624	292	0.296196
19	snp41279-scaffold537-231841	56239410	292	0.296068
2	snp46015-scaffold631-1457100	42362687	292	0.295996
13	snp25862-scaffold267-110810	37013793	292	0.295996
6	snp41623-scaffold541-2371494	54010666	292	0.295833
6	snp35069-scaffold42-1431310	51648777	292	0.295831
13	snp13000-scaffold150-895830	48046695	292	0.295793
11	snp20765-scaffold204-3668222	77532993	292	0.295785
15	snp1696-scaffold1048-61993	30213176	292	0.295759
5	snp33612-scaffold394-3593028	46166793	291	0.295725
6	snp41575-scaffold541-278001	56122592	292	0.295705
10	snp7942-scaffold1287-1207705	30079667	292	0.295547
1	snp23411-scaffold235-143129	13282538	292	0.295194
6	snp18251-scaffold1850-107670	1797675	291	0.295058
3	snp50523-scaffold726-27321	114844820	292	0.295038
8	snp55272-scaffold851-1019799	1497041	292	0.294991
21	snp15076-scaffold1611-115617	58946490	292	0.294991
21	snp15658-scaffold165-2914243	54093287	291	0.294826
25	snp30483-scaffold336-1149080	8919565	292	0.294728
19	snp14756-scaffold1594-1418947	43271950	292	0.294699
21	snp23837-scaffold240-2178487	13794317	292	0.294639
6	Random2.2K-696	68305243	292	0.294627
11	snp17883-scaffold185-3375307	70509790	292	0.294588
25	snp27356-scaffold2909-195081	37341857	292	0.294546
27	snp44453-scaffold604-1090628	32865039	292	0.294452
2	snp53815-scaffold82-5406679	54210954	292	0.294445
6	snp26783-scaffold281-2039192	38696985	292	0.294329
28	Random2.2K-2255	360610	292	0.294308
12	snp1174-scaffold1030-1447194	75983822	292	0.294303
16	snp19864-scaffold1991-179374	19171248	292	0.294208
2	snp18636-scaffold1882-79329	110593841	292	0.294205
6	snp7867-scaffold1281-3069811	88548104	292	0.294205
9	snp8415-scaffold1304-105386	72310588	292	0.294178
5	snp48936-scaffold698-3038411	111817018	292	0.294157
8	8_78770356_AF-PAKI	78770356	290	0.294059
24	snp18402-scaffold1861-956914	50887329	292	0.294055
22	snp53617-scaffold816-1559327	35540998	292	0.294012
19	snp15870-scaffold1667-982707	35815117	292	0.293941
4	snp46414-scaffold641-1128987	117998522	292	0.2938
9	snp43485-scaffold579-5295938	61030572	292	0.293758
8	snp51315-scaffold750-564049	81614695	292	0.293727
9	snp44035-scaffold596-126108	35654821	292	0.293643
10	snp8049-scaffold1291-775875	4031689	292	0.293643
16	snp8667-scaffold131-3910849	55478244	292	0.293593
2	snp29052-scaffold312-4681888	74206337	292	0.293591
12	snp38243-scaffold481-325244	45251205	292	0.293584
15	snp36700-scaffold445-652853	46411335	292	0.293484
3	snp43925-scaffold595-1095567	23100139	292	0.293423
18	snp35702-scaffold43-4072807	16687986	292	0.29338
21	snp11007-scaffold1395-863547	36008899	292	0.293366
9	snp8460-scaffold1304-2050544	70355759	292	0.293359
25	snp28887-scaffold3102-46479	41831335	292	0.293251
13	snp44862-scaffold611-577702	2678017	292	0.293211
18	snp52312-scaffold777-67955	51988122	292	0.293199
8	snp12925-scaffold1499-1483743	68426778	292	0.292815
17	snp52336-scaffold779-33836	70744150	292	0.292805
9	snp17473-scaffold1807-132404	830336	292	0.292791
24	snp54571-scaffold833-1834365	40790361	292	0.292778
6	snp20348-scaffold2016-29488	3294463	292	0.292714
23	snp59303-scaffold975-539932	36783988	292	0.292697
22	snp6898-scaffold1251-1186925	462795	292	0.292622
8	snp32771-scaffold38-329828	95944376	292	0.292603
6	snp12888-scaffold1498-422738	45826049	292	0.292584
18	snp21279-scaffold208-1050115	7549939	292	0.292534
24	snp1754-scaffold1049-479845	25853564	292	0.292465
14	snp9832-scaffold1351-1022944	6860377	292	0.292449
2	snp1819-scaffold1050-264183	1758801	292	0.292445
21	snp4830-scaffold1160-219978	59947493	292	0.292432
9	snp3899-scaffold1122-1286660	23333982	292	0.292329
14	GoatD01.044460	39161275	292	0.292329
24	snp54540-scaffold833-569794	39528052	292	0.292253
24	snp27322-scaffold290-3628358	35249735	292	0.292179
18	snp3059-scaffold1093-699814	33243585	292	0.292164
4	snp30210-scaffold3325-191372	26052339	292	0.292152
14	snp51208-scaffold75-2292216	53836396	292	0.292104
2	snp20527-scaffold202-6988318	98820992	292	0.291998
14	snp44948-scaffold612-1781358	67755434	292	0.291998
20	snp48790-scaffold694-292806	33388791	292	0.291987
4	snp15036-scaffold1609-17621	117028084	292	0.291906
22	snp53584-scaffold816-137273	36967309	292	0.291849
6	snp26785-scaffold281-2116966	38772709	292	0.291824
3	snp47059-scaffold659-406255	97326485	292	0.29179
6	snp58008-scaffold94-1912173	67228672	292	0.291752
6	snp52916-scaffold795-185144	16337058	292	0.291745
3	snp46891-scaffold654-987023	84591854	292	0.291732
11	snp45278-scaffold618-1954495	18961058	292	0.291709
16	snp50561-scaffold727-492236	37253285	292	0.291709
14	snp34533-scaffold406-105392	85468909	292	0.291707
10	snp16848-scaffold1764-624883	23111344	292	0.291643
14	snp5335-scaffold1184-385050	14462519	291	0.291583
13	snp21383-scaffold2086-217212	33237817	292	0.291511
1	snp6721-scaffold1244-775587	148380537	292	0.291493
6	snp36216-scaffold433-1192931	83432946	292	0.291489
8	Random2.2K-859	4964844	292	0.291475
5	snp28878-scaffold310-7407632	70284420	292	0.291335
3	snp41791-scaffold543-3522823	10725042	291	0.291304
17	snp30001-scaffold327-2285684	17342864	292	0.291241
20	snp15548-scaffold1642-325559	67071742	292	0.291081
11	snp6065-scaffold1214-284375	4999651	290	0.290945
5	snp14252-scaffold157-220410	19902189	292	0.290862
13	snp58771-scaffold959-1433952	44554246	292	0.290716
8	snp52008-scaffold764-2914374	26092154	292	0.290683
21	snp6515-scaffold1230-1520980	31882828	292	0.29061
1	snp384-scaffold1009-713078	115138277	292	0.290595
17	snp3983-scaffold1126-645854	23941309	292	0.290518
15	snp16099-scaffold1694-477121	81898742	292	0.290472
28	snp39855-scaffold509-5061106	15707370	292	0.290437
17	snp21178-scaffold207-3015136	53416938	292	0.290433
8	snp28201-scaffold300-8869950	44734504	292	0.290423
23	snp10226-scaffold1368-772742	4982980	292	0.290423
11	snp18101-scaffold185-12683122	61186602	292	0.290404
5	snp21666-scaffold212-945744	61949834	292	0.290373
26	snp11761-scaffold1434-276006	46843072	292	0.290363
10	10_41461044_AF-PAKI	41461044	292	0.290351
16	snp44171-scaffold60-311215	5624964	292	0.290304
4	snp55964-scaffold87-1300451	95382322	292	0.290288
5	snp28805-scaffold310-4337983	67208231	292	0.290211
8	snp19315-scaffold1950-98535	87455713	292	0.290196
13	snp6538-scaffold1231-784814	62434614	292	0.290196
21	snp50354-scaffold72-2072174	11050256	292	0.290196
8	snp22015-scaffold2164-899365	30001038	292	0.29013
16	snp55917-scaffold869-2066867	32776010	292	0.29009
18	snp6151-scaffold1217-1190389	3052476	292	0.29009
16	snp21000-scaffold206-26912	17508374	292	0.290045
5	snp21680-scaffold212-1549745	61346574	292	0.290042
2	snp53700-scaffold82-413063	49178247	292	0.290014
6	snp57998-scaffold94-1471835	66787294	292	0.290014
1	snp2243-scaffold1069-562622	64625165	292	0.289982
24	snp27727-scaffold296-74559	12294395	292	0.289979
6	snp26760-scaffold281-1091449	37746029	292	0.289969
20	snp45338-scaffold62-99283	27423915	292	0.289969
21	snp51492-scaffold754-2545356	20127551	292	0.289969
3	snp54287-scaffold83-411318	41018020	292	0.289819
2	snp12725-scaffold1489-481443	59233125	292	0.289742
17	Random2.2K-1657	20995444	292	0.289742
20	snp25892-scaffold2676-138124	17244241	292	0.289656
23	snp51757-scaffold761-1957729	28822354	292	0.289656
28	snp39888-scaffold509-6629674	17276436	292	0.289632
22	snp15307-scaffold163-888254	40272400	292	0.289582
10	snp38026-scaffold473-414445	99938551	292	0.289535
22	snp13264-scaffold1509-1747800	47823093	292	0.289477
7	snp20015-scaffold2-205672	14437181	292	0.289462
3	snp23585-scaffold238-596742	17005342	292	0.28939
4	snp37197-scaffold453-240649	60039029	292	0.289376
21	snp38820-scaffold492-2383774	40892391	291	0.289352
5	snp51057-scaffold740-1509467	88735700	292	0.289278
27	snp51862-scaffold762-1517630	4975015	290	0.289255
15	snp32428-scaffold37-408581	68314654	292	0.289238
2	GoatD01.007141	6920977	292	0.289232
5	snp51063-scaffold740-1790527	88460205	292	0.28915
21	snp24623-scaffold2508-40962	18401386	292	0.289135
8	snp32775-scaffold38-573524	95699686	292	0.289058
8	snp45317-scaffold619-781837	27333711	292	0.289015
26	snp21482-scaffold2095-318038	2547130	292	0.288982
6	snp46120-scaffold635-31540	7955787	292	0.288947
20	snp52468-scaffold782-1102435	5256793	292	0.288845
13	snp56332-scaffold881-2057634	46869185	292	0.288832
[truncated: 33,239 more rows]

## Sheet: Fst_NU_BO
Supplementary file: Genetic differentiation (Fst) between Egyptian Nubian and Boer goat breeds
CHR	SNP	POS	NMISS	FST
6	snp30829-scaffold340-1484914	13901585	234	0.960373
6	snp16820-scaffold1760-823922	36498331	234	0.954635
25	snp23682-scaffold239-1377449	22138261	234	0.948609
25	snp29752-scaffold3220-348924	37715697	234	0.943878
21	snp14076-scaffold156-39128	52040333	234	0.942266
6	snp12587-scaffold148-3686817	34831119	234	0.942137
6	snp58984-scaffold968-854575	29203826	234	0.942103
25	snp23676-scaffold239-1132860	22383234	234	0.935728
6	snp58996-scaffold968-1405713	29759230	234	0.93566
12	snp50252-scaffold717-7820456	57340321	234	0.935592
9	snp340-scaffold1008-1945335	47384645	234	0.935464
26	snp11493-scaffold142-1355043	27104501	234	0.929271
22	Random2.2K-2022	59574735	234	0.928844
29	snp53148-scaffold799-4952512	37432968	234	0.928844
6	snp15032-scaffold1606-76319	11455084	234	0.928772
6	snp30840-scaffold340-1887718	13498678	234	0.928705
6	snp30827-scaffold340-1374445	14012807	234	0.924039
5	snp32380-scaffold368-884018	75300746	234	0.921736
6	snp31105-scaffold344-709956	10541646	234	0.921736
24	snp54612-scaffold833-3550191	42500467	234	0.921736
2	snp47678-scaffold670-1143747	10500206	234	0.92161
3	snp47922-scaffold675-2335502	90913204	234	0.916656
2	snp22287-scaffold220-665932	2901895	234	0.914319
11	snp29754-scaffold3229-24398	89664079	234	0.914237
14	snp8380-scaffold1300-860783	10302583	234	0.914134
5	snp14279-scaffold157-1500294	18625211	234	0.914077
6	snp16179-scaffold170-650450	7208182	234	0.913922
9	snp29437-scaffold318-2825317	51411622	234	0.913922
19	snp1402-scaffold1038-2191182	3115880	234	0.912148
3	3_7699659_AF-PAKI	7699659	234	0.910534
11	snp33895-scaffold4-413151	93798947	234	0.908793
11	snp33896-scaffold4-444332	93830314	234	0.908793
6	snp52915-scaffold795-150295	16301985	234	0.906482
29	snp21645-scaffold2119-513161	31985352	234	0.906395
5	snp32379-scaffold368-836934	75349132	234	0.906323
16	snp39392-scaffold500-1163430	21281454	234	0.906245
25	snp23680-scaffold239-1312768	22202732	234	0.906245
25	snp11661-scaffold143-1610893	33465404	234	0.906203
8	snp32249-scaffold366-1480321	85804093	234	0.904193
6	snp57869-scaffold935-9613	40455979	234	0.900332
13	snp56285-scaffold881-863316	45681874	234	0.899714
13	snp55186-scaffold849-83968	63416242	234	0.899639
6	snp52124-scaffold771-805954	46773590	234	0.899489
8	snp15960-scaffold168-26440	10827888	234	0.898467
5	snp47996-scaffold678-84026	52223469	234	0.898374
14	snp16716-scaffold1751-71296	91885536	234	0.898238
6	6_70844830_AF-PAKI	70844830	234	0.894011
13	snp5219-scaffold1180-142160	35951605	234	0.892547
3	snp47923-scaffold675-2372748	90875949	234	0.892471
13	snp32530-scaffold371-1615483	39901859	234	0.89123
8	snp31909-scaffold356-4921416	104981639	234	0.891071
6	snp12578-scaffold148-3277158	34418818	234	0.890174
25	snp50771-scaffold734-1547637	25055896	234	0.890005
6	snp30831-scaffold340-1546957	13840009	234	0.889987
3	snp29579-scaffold321-370088	68033400	234	0.889887
21	snp18969-scaffold191-600312	46698135	234	0.889687
6	snp54014-scaffold821-1222691	41073728	234	0.889574
27	snp44497-scaffold604-2985237	30968969	234	0.889514
6	snp29346-scaffold3166-62970	117131301	234	0.889417
3	snp46877-scaffold654-414775	85165384	234	0.889323
15	snp18467-scaffold187-107344	11104013	234	0.889323
1	snp29897-scaffold325-113963	20348412	234	0.889288
14	snp34922-scaffold416-2397891	36614506	234	0.888712
16	snp1595-scaffold1045-307666	33684351	234	0.885972
3	snp22191-scaffold219-1247963	7700830	234	0.885431
3	snp22190-scaffold219-1209857	7739171	234	0.885431
13	snp5390-scaffold1188-1148775	66725050	234	0.882175
15	snp57878-scaffold937-54770	59390562	234	0.88209
2	snp10721-scaffold138-1700815	31214452	234	0.881234
6	snp52924-scaffold795-486047	16637583	234	0.881234
1	snp25787-scaffold266-321974	127119577	234	0.881209
1	snp59172-scaffold971-391612	144818903	234	0.881144
13	snp45550-scaffold622-800407	82228952	234	0.880964
5	snp12651-scaffold1483-248205	112211269	234	0.880887
6	snp9879-scaffold1352-1489251	96234686	234	0.880887
6	snp48610-scaffold690-2827868	105465502	234	0.880887
24	snp15064-scaffold1610-16112	57528734	234	0.880887
11	snp24767-scaffold253-1835132	91671881	234	0.880808
4	snp7104-scaffold1264-240053	28018399	234	0.88078
19	snp43728-scaffold5871-57262	50684550	234	0.88078
5	snp43331-scaffold577-1839797	15882095	234	0.880672
21	snp58798-scaffold960-82943	61886121	234	0.880672
5	snp51028-scaffold740-324012	89921559	234	0.880642
6	snp30879-scaffold340-3499544	11882255	234	0.8806
17	snp47232-scaffold663-242700	67229908	234	0.8806
14	snp15529-scaffold1641-366560	45459456	234	0.880564
22	snp56006-scaffold870-803222	59203770	234	0.880464
27	snp51873-scaffold762-1995661	4498760	234	0.880464
1	snp39659-scaffold504-3518494	32953856	234	0.880451
12	snp50077-scaffold717-312862	64843796	234	0.880362
1	snp59394-scaffold979-1038507	1994962	234	0.880356
6	snp30821-scaffold340-1076911	14310591	234	0.87877
16	snp1594-scaffold1045-277909	33654290	234	0.877033
14	snp10357-scaffold1370-1004058	41058959	233	0.877026
6	snp7624-scaffold1273-248604	40982644	234	0.876888
6	snp17777-scaffold1844-103982	6514342	234	0.873853
8	snp28911-scaffold311-679397	106357743	234	0.872758
20	snp58520-scaffold952-925472	60967107	234	0.871953
2	snp45131-scaffold614-6654844	83343747	234	0.871569
3	snp47060-scaffold659-441276	97290881	234	0.871551
10	snp4961-scaffold1169-78144	96380247	234	0.871436
11	snp18093-scaffold185-12290354	61582218	234	0.871436
23	snp59315-scaffold975-1010641	36319500	234	0.871436
9	snp345-scaffold1008-2188512	47627837	234	0.87124
19	snp1401-scaffold1038-2159501	3083636	234	0.871205
17	snp53395-scaffold806-425318	68328149	234	0.871198
1	snp19520-scaffold197-1358363	16830539	234	0.871138
2	snp53700-scaffold82-413063	49178247	234	0.871138
6	snp30824-scaffold340-1241741	14145434	234	0.87107
5	snp33840-scaffold399-541813	3006775	234	0.870962
21	snp21341-scaffold2084-459570	64833025	234	0.870962
8	snp12228-scaffold1455-554779	88115312	234	0.870934
6	snp31106-scaffold344-739985	10572162	234	0.867689
6	snp12891-scaffold1498-560289	45963557	234	0.866628
21	snp58804-scaffold960-340117	61630736	234	0.86561
21	snp18970-scaffold191-658060	46756142	234	0.861996
13	snp11748-scaffold1433-238485	37621174	234	0.861909
1	snp45677-scaffold627-2467170	43186110	234	0.861748
7	snp55235-scaffold85-2217820	90555022	234	0.861748
4	snp15773-scaffold1654-1324354	59558357	234	0.861623
6	snp26735-scaffold281-115871	36764986	234	0.861623
8	snp32789-scaffold38-1146619	95129357	234	0.861623
3	snp37596-scaffold460-735979	87594496	234	0.861499
20	snp46225-scaffold637-3551906	42838159	234	0.861499
12	snp49554-scaffold707-703269	79850331	234	0.861339
16	snp3704-scaffold112-1934811	61338762	234	0.861147
6	snp58977-scaffold968-556276	28903049	234	0.861087
12	snp38243-scaffold481-325244	45251205	234	0.861087
15	snp36724-scaffold445-1655329	47418075	234	0.861087
10	snp38105-scaffold475-660856	38556624	234	0.861038
21	snp52035-scaffold765-754333	12151240	234	0.861038
23	snp38885-scaffold493-1213765	41572216	234	0.860714
29	snp14782-scaffold1596-378830	1444738	234	0.860012
2	snp53711-scaffold82-850317	49618813	234	0.857479
3	snp25327-scaffold261-524798	86188582	234	0.857399
17	snp47295-scaffold663-3018800	64477133	234	0.856478
27	snp56356-scaffold883-218924	12835786	234	0.856478
6	snp34839-scaffold415-1087875	27070068	234	0.856386
21	snp11016-scaffold1395-1276583	35596028	234	0.85454
23	snp4571-scaffold1146-1695589	16985434	234	0.854151
6	snp5632-scaffold1199-856786	43160722	234	0.853984
15	snp56191-scaffold878-221104	65871523	234	0.852359
6	snp7625-scaffold1273-304049	41037445	234	0.851306
8	snp997-scaffold1026-378556	70684382	234	0.851306
3	snp48357-scaffold687-591445	38063130	234	0.851254
9	snp43508-scaffold579-6223595	60099796	234	0.851172
11	snp9741-scaffold135-1496770	24370629	234	0.851166
10	snp17711-scaffold184-195085	75067990	234	0.851037
19	snp28352-scaffold3022-436546	60802394	234	0.850867
28	snp3344-scaffold1102-42671	5562788	234	0.850749
4	snp27657-scaffold295-4531758	48706340	234	0.850702
2	snp40392-scaffold515-4009362	44720288	234	0.850576
18	snp52187-scaffold773-111377	63064709	234	0.850576
3	snp22169-scaffold219-350111	8590964	234	0.850536
14	snp35372-scaffold425-577485	19738696	234	0.850536
1	snp17104-scaffold1788-77512	13714329	234	0.850456
12	snp24117-scaffold246-536628	68018115	234	0.85045
6	snp30870-scaffold340-3108878	12273239	234	0.849922
7	snp29808-scaffold323-2273846	40965440	234	0.847899
6	snp59020-scaffold968-2472589	30831884	234	0.847679
6	snp31101-scaffold344-532264	10362832	234	0.847021
12	snp48862-scaffold697-973491	84440775	234	0.847021
6	snp49739-scaffold710-942502	20331587	234	0.846937
23	snp51709-scaffold761-64922	26930119	234	0.846937
3	snp32069-scaffold361-411298	119682046	234	0.846768
6	snp7248-scaffold1268-14447	39985135	234	0.846104
3	snp56210-scaffold879-541881	77545004	234	0.843661
13	snp23747-scaffold24-591136	24310003	234	0.843155
1	snp14087-scaffold1560-412202	41421847	234	0.841958
6	snp12555-scaffold148-2227772	33359675	234	0.841958
8	snp15575-scaffold1648-76529	76326488	234	0.841622
25	snp11659-scaffold143-1510888	33369328	234	0.840655
2	snp37737-scaffold464-3584043	36069966	234	0.840445
23	snp51343-scaffold751-351363	8918972	234	0.840445
16	snp17350-scaffold18-5425929	30264564	234	0.840396
6	snp26768-scaffold281-1436966	38091565	234	0.840154
6	snp12567-scaffold148-2778675	33917687	234	0.839801
19	snp41290-scaffold537-676769	56763774	234	0.839767
1	snp17076-scaffold1783-59256	7666912	234	0.839631
8	snp32811-scaffold38-2111680	94155548	234	0.839631
2	snp45100-scaffold614-5234118	84769148	234	0.839495
18	snp9643-scaffold1344-2516800	41693302	234	0.839495
19	snp6403-scaffold1229-208239	23553648	234	0.839223
7	snp10014-scaffold1356-1266343	57276052	234	0.838321
10	snp25085-scaffold259-340642	40098260	234	0.83825
6	snp30819-scaffold340-982220	14405578	234	0.837552
6	snp30869-scaffold340-3073191	12309347	234	0.837428
8	snp51988-scaffold764-2048760	25222848	234	0.837352
3	snp47072-scaffold659-943332	96792816	234	0.836874
3	snp15466-scaffold164-928366	74538470	234	0.836041
28	snp42444-scaffold561-918058	22543770	234	0.834895
8	snp58893-scaffold964-490311	65631144	234	0.832714
17	snp19819-scaffold199-5171348	41648618	234	0.832587
5	snp32361-scaffold368-35564	76155531	234	0.832395
8	snp32274-scaffold366-2674782	84599047	233	0.831615
2	snp53753-scaffold82-2662945	51437701	234	0.830565
1	snp46689-scaffold65-2302839	106428851	234	0.830445
2	snp10724-scaffold138-1829480	31343054	234	0.830445
8	snp44608-scaffold606-3475906	52767480	234	0.830445
15	snp32208-scaffold365-152209	78384837	234	0.830325
21	snp15691-scaffold165-4247195	52764313	234	0.830325
3	snp2868-scaffold1085-30691	1556096	234	0.829155
1	snp18421-scaffold1864-612126	15243638	234	0.828996
13	snp32517-scaffold371-1017709	40496988	234	0.828996
13	snp13011-scaffold150-1438478	48594834	234	0.828996
6	snp26733-scaffold281-42881	36692047	234	0.828838
19	snp41327-scaffold537-2396775	58468935	234	0.828838
25	snp38364-scaffold485-1784732	15461788	234	0.828838
27	snp51829-scaffold762-100444	6389662	234	0.828838
24	snp58817-scaffold960-877229	59685017	234	0.82868
5	snp47995-scaffold678-50340	52257669	234	0.828571
21	snp6505-scaffold1230-1135091	32270984	234	0.828521
7	snp50466-scaffold724-151844	81884915	234	0.828259
5	snp19603-scaffold1980-142196	47273188	234	0.828238
20	snp54673-scaffold836-455624	68201387	234	0.828238
6	snp58979-scaffold968-677832	29025606	234	0.828122
16	snp19863-scaffold1991-150314	19200242	234	0.828122
6	snp59005-scaffold968-1816117	30170250	234	0.828091
14	snp12381-scaffold1469-85751	60969335	234	0.827985
1	snp15431-scaffold1636-122585	13008167	234	0.827847
6	snp30825-scaffold340-1270511	14116546	234	0.826753
25	snp4300-scaffold1134-36868	36565776	234	0.826715
26	snp21476-scaffold2095-18758	2838139	233	0.826327
9	snp8415-scaffold1304-105386	72310588	234	0.825826
28	snp20342-scaffold2015-263792	296414	234	0.823567
17	snp5982-scaffold121-1805327	11536631	234	0.823198
8	snp47200-scaffold66-2034297	47971217	234	0.822856
5	snp36639-scaffold443-411985	16363364	234	0.822284
20	snp46155-scaffold637-485495	45922503	234	0.822205
6	snp58995-scaffold968-1350121	29702490	234	0.821815
7	snp29809-scaffold323-2302928	40994657	234	0.821815
6	snp42230-scaffold553-31444	21919284	234	0.821143
27	snp30731-scaffold34-1440309	41411414	234	0.821071
14	snp37025-scaffold449-424511	60020790	234	0.820883
6	snp52911-scaffold795-18975	16169314	234	0.820781
13	13_80347094_RH-map	80347094	234	0.818553
7	snp59867-scaffold995-2183636	76812535	234	0.818423
2	snp29001-scaffold312-2642412	72161945	234	0.817747
1	snp3434-scaffold1105-672431	130149544	234	0.817275
1	snp39662-scaffold504-3641781	33078697	234	0.817167
10	snp48041-scaffold68-1321898	49067701	234	0.816951
1	snp2865-scaffold1084-369840	12066863	234	0.816915
4	snp14161-scaffold1566-940055	91231604	234	0.816915
3	snp56221-scaffold879-966861	77972270	234	0.816912
5	snp48877-scaffold698-265295	109048924	234	0.816912
14	snp19627-scaffold1983-228486	91061871	234	0.816912
20	snp52501-scaffold782-2540114	3818825	234	0.816912
27	snp30769-scaffold34-3016070	39828583	234	0.816912
21	snp25956-scaffold2688-192534	68253844	234	0.816896
7	snp36381-scaffold437-233260	97166371	234	0.816799
11	snp18013-scaffold185-8886177	64996869	234	0.816776
25	snp23667-scaffold239-709188	22805185	234	0.816776
14	snp27522-scaffold2931-27327	73731516	234	0.81674
10	snp16849-scaffold1764-656978	23079253	234	0.816606
2	snp40351-scaffold515-2286966	46463937	234	0.816567
3	snp57193-scaffold910-683212	18623326	234	0.816567
4	snp1929-scaffold1053-1241461	3027223	234	0.816567
13	snp48705-scaffold691-2985461	58903739	234	0.816567
17	snp29950-scaffold327-4517	15065156	234	0.816567
24	snp8722-scaffold1312-74751	53078419	234	0.816509
10	snp31075-scaffold343-3013219	74222021	234	0.816394
20	snp44678-scaffold607-874691	37864710	234	0.816394
22	snp13868-scaffold154-3227981	30877984	234	0.816394
8	snp32234-scaffold366-842595	86458285	234	0.81636
6	snp27073-scaffold289-801213	57277219	234	0.816226
22	snp30-scaffold1-1289970	26015367	234	0.816066
6	6_34193381_AF-PAKI	34193381	234	0.816002
3	snp47926-scaffold675-2511728	90736196	234	0.815928
13	snp10413-scaffold1372-610565	53868636	234	0.815928
8	snp59200-scaffold972-262621	97135773	234	0.815906
6	snp38119-scaffold476-301552	24925487	234	0.815779
29	snp54102-scaffold825-214678	24699716	234	0.815746
5	snp2303-scaffold107-498181	76695775	234	0.815585
14	snp44923-scaffold612-629227	66601464	234	0.815585
16	snp21019-scaffold206-793708	16739942	234	0.815425
17	snp52677-scaffold79-427944	32209602	234	0.815425
23	snp51788-scaffold761-3386637	30254440	234	0.815425
24	snp834-scaffold1022-261355	6836509	234	0.815388
8	snp12229-scaffold1455-611899	88172242	234	0.815325
25	snp23695-scaffold239-1953862	21561778	234	0.815265
3	snp37595-scaffold460-703154	87561326	234	0.813457
10	snp39503-scaffold501-2755262	83360682	234	0.812461
10	snp25155-scaffold259-3444310	43204513	234	0.812255
21	snp38798-scaffold492-1487677	41775111	234	0.811681
6	snp26809-scaffold281-3254094	39913786	234	0.811564
13	snp3208-scaffold1096-334261	11625039	234	0.810367
15	snp31941-scaffold358-132372	40361457	234	0.810361
16	snp3784-scaffold112-5230599	64629493	234	0.809665
6	snp16808-scaffold1760-286094	35955623	234	0.807811
21	snp18605-scaffold188-632282	50510498	234	0.80768
19	snp41338-scaffold537-2849818	58939964	234	0.806431
24	snp33617-scaffold3947-106191	59103728	234	0.806431
6	snp16807-scaffold1760-255815	35924453	234	0.80559
6	snp27701-scaffold2951-62362	115573662	234	0.80559
10	snp58351-scaffold947-2770507	69354939	234	0.80559
9	snp458-scaffold1011-1103087	19366014	234	0.80545
10	snp57332-scaffold912-3155590	52842475	234	0.804789
24	snp27771-scaffold2969-253233	9548824	234	0.804738
1	snp11819-scaffold1438-978173	127754149	234	0.804274
4	snp7118-scaffold1264-794749	28576636	234	0.804274
10	snp25176-scaffold259-4386780	44131083	234	0.804215
17	snp3984-scaffold1126-701621	23887567	234	0.803973
24	snp14484-scaffold1579-446424	34619514	234	0.803952
8	snp54388-scaffold830-220735	59815831	234	0.803951
12	snp38242-scaffold481-257008	45182572	234	0.803951
6	snp12577-scaffold148-3245543	34386561	234	0.803921
27	snp23615-scaffold2383-219035	7050141	234	0.803802
3	snp7995-scaffold129-1472152	30601707	234	0.803762
5	snp16788-scaffold1759-302047	72629412	234	0.803762
11	snp24753-scaffold253-1235197	91058365	234	0.803762
21	snp32618-scaffold374-1370867	24277317	234	0.803762
8	snp31924-scaffold356-5574101	105633376	234	0.803573
23	snp31004-scaffold3423-357695	33476665	234	0.803573
18	snp21279-scaffold208-1050115	7549939	234	0.803402
7	snp9296-scaffold134-99114	9392297	234	0.803384
14	snp34877-scaffold416-457803	34671998	234	0.803384
20	snp45390-scaffold62-2317913	29642883	234	0.803384
6	snp35058-scaffold42-974605	52110326	234	0.803198
25	Random2.2K-2154	23740953	234	0.803194
6	snp57991-scaffold94-1137330	66450372	234	0.803022
9	snp59057-scaffold969-1324297	31834933	234	0.802847
9	snp36972-scaffold448-3129163	77006448	234	0.802847
7	snp22618-scaffold224-758695	100477563	234	0.802712
2	snp18636-scaffold1882-79329	110593841	234	0.802673
6	snp26769-scaffold281-1490752	38144878	234	0.802673
6	snp54013-scaffold821-1145339	41150643	234	0.802673
8	snp32278-scaffold366-2880634	84393100	234	0.800889
17	snp32640-scaffold375-613795	56054898	234	0.800889
6	snp48567-scaffold690-1007687	107266984	234	0.800642
25	snp50788-scaffold734-2326285	25824235	234	0.799294
4	snp20837-scaffold2044-410017	1224434	234	0.79786
12	snp50116-scaffold717-1970784	63185488	234	0.797727
13	snp44881-scaffold611-1475440	3706660	234	0.797727
14	snp52807-scaffold791-2028791	37922297	234	0.797727
3	snp47924-scaffold675-2444945	90803165	234	0.797595
6	snp12580-scaffold148-3342396	34484359	234	0.797595
13	snp45540-scaffold622-360135	82673964	234	0.797331
8	snp24569-scaffold25-339030	19296658	234	0.797162
19	snp3303-scaffold1101-59715	53854322	233	0.796405
20	snp46176-scaffold637-1438655	44965868	234	0.796253
25	snp27355-scaffold2909-166356	37370518	234	0.795659
7	snp35097-scaffold420-50423	42416043	234	0.795425
6	snp12889-scaffold1498-459920	45863398	234	0.794561
13	snp30511-scaffold3368-383176	34142705	234	0.794561
20	snp33985-scaffold40-1806083	52087505	234	0.794561
6	snp41618-scaffold541-2136395	54248886	234	0.792312
3	snp50644-scaffold73-254628	101991367	234	0.792008
6	snp26777-scaffold281-1816828	38473627	234	0.792008
1	snp25541-scaffold263-1531980	111521337	234	0.791856
3	snp37590-scaffold460-483110	87341066	234	0.79116
14	snp34903-scaffold416-1563714	35779585	234	0.791145
20	snp14684-scaffold1591-1295080	11586781	234	0.791145
19	snp14756-scaffold1594-1418947	43271950	234	0.791124
17	ilmnseq_rs666529295	60280444	234	0.791033
22	snp11-scaffold1-414651	26893862	234	0.79071
1	snp40562-scaffold519-2850421	80424852	234	0.790546
1	snp46660-scaffold65-1021250	105142293	234	0.790411
9	snp43474-scaffold579-4849820	61479257	234	0.790411
21	snp23796-scaffold240-467152	15501896	234	0.790411
6	snp5678-scaffold1199-2786607	45092988	234	0.790383
4	snp27565-scaffold295-655159	44818257	234	0.790219
26	snp47510-scaffold67-599567	15033648	234	0.790219
5	snp51079-scaffold740-2481302	87762049	234	0.790204
6	snp41420-scaffold539-678975	93119275	234	0.790204
15	snp26555-scaffold277-804433	60486859	234	0.790204
16	snp21017-scaffold206-694084	16839862	234	0.790204
21	snp50343-scaffold72-1623625	10602882	234	0.790204
21	snp18967-scaffold191-505303	46602299	234	0.790204
25	snp44145-scaffold6-937422	26879581	234	0.790204
2	snp37714-scaffold464-2706643	35186614	234	0.789996
2	snp37742-scaffold464-3801193	36288785	234	0.789996
6	snp26776-scaffold281-1774557	38431246	234	0.789996
8	snp44648-scaffold606-5228676	54499252	234	0.789996
5	snp57575-scaffold920-434644	42494415	234	0.789789
12	snp3146-scaffold1095-2549053	55009697	234	0.789789
1	snp48956-scaffold699-550368	135595758	234	0.789581
25	snp38325-scaffold485-86562	17173720	234	0.789212
3	snp17468-scaffold1806-530273	1719278	234	0.789188
19	snp45194-scaffold616-593072	4699799	234	0.789188
21	snp18984-scaffold191-1227352	47321773	234	0.789188
3	snp40786-scaffold522-1293761	117967000	234	0.789099
1	snp47748-scaffold672-128904	82141063	234	0.789035
6	snp7621-scaffold1273-139768	40875771	234	0.789035
6	snp54011-scaffold821-1058676	41238907	234	0.789035
17	snp43581-scaffold581-2275028	35366525	234	0.789035
6	snp7622-scaffold1273-181266	40917327	234	0.788859
12	snp50223-scaffold717-6506018	58647807	234	0.788806
18	snp34713-scaffold411-1210890	45446528	234	0.788806
21	snp15650-scaffold165-2554627	54455375	234	0.788806
6	snp12510-scaffold148-213923	31331006	234	0.788262
5	snp32363-scaffold368-117071	76073818	234	0.787388
26	GoatD01.033577	32935473	234	0.787248
1	snp32716-scaffold377-1472901	84848216	234	0.786561
7	snp2712-scaffold1079-159043	92491142	234	0.786443
11	snp20729-scaffold204-2109606	75980834	234	0.786443
28	snp7898-scaffold1285-97342	23218495	234	0.786383
3	snp57204-scaffold910-1211067	19152554	234	0.786184
6	snp40155-scaffold511-5493595	59802430	234	0.786165
6	snp14030-scaffold1555-143825	8929920	234	0.785045
6	snp936-scaffold1025-978529	98704551	234	0.784963
24	snp706-scaffold102-3087710	22172713	234	0.784912
17	snp3970-scaffold1126-96586	24487106	234	0.784881
6	snp12513-scaffold148-368994	31491328	234	0.784512
13	snp32529-scaffold371-1576249	39941181	234	0.784512
6	snp5510-scaffold1193-22066	5905384	234	0.784241
16	snp19647-scaffold1986-111142	1481710	234	0.783876
6	snp54008-scaffold821-914173	41385076	234	0.78205
3	snp37591-scaffold460-518846	87376548	234	0.781037
8	snp7770-scaffold128-299168	55697420	234	0.780547
23	snp10237-scaffold1368-1272193	5482734	234	0.780547
11	snp9745-scaffold135-1766945	24636736	234	0.780452
24	snp53208-scaffold800-1235264	26378508	234	0.780452
14	snp35380-scaffold425-919023	20078657	234	0.780394
14	snp34905-scaffold416-1648378	35864022	234	0.780267
13	snp49009-scaffold7-1973248	31040139	234	0.780241
24	snp19081-scaffold1919-1831	53736756	233	0.779463
8	snp30031-scaffold328-472439	13076726	233	0.779183
20	snp52468-scaffold782-1102435	5256793	234	0.779172
25	snp9552-scaffold1343-2301602	30547191	234	0.779054
16	snp44168-scaffold60-171027	5766691	234	0.778919
8	snp10527-scaffold1376-6315	76243631	234	0.777997
18	snp46606-scaffold647-126603	30235920	234	0.777776
5	snp2307-scaffold107-680833	76880666	234	0.777611
4	snp25291-scaffold2601-364730	8535805	234	0.777445
25	snp23654-scaffold239-192482	23323578	234	0.776365
8	snp44543-scaffold606-834594	50121873	234	0.776056
1	snp609-scaffold1017-548943	57341585	234	0.775827
5	snp16787-scaffold1759-269349	72662228	234	0.775827
6	snp26753-scaffold281-805705	37459874	234	0.775827
10	snp33136-scaffold388-262132	61201259	234	0.775827
11	snp25065-scaffold2585-89916	51748329	234	0.775827
24	snp27272-scaffold290-1328830	37561573	234	0.775827
1	snp47790-scaffold672-2076422	84094923	234	0.775598
3	snp50638-scaffold73-3437	101741423	234	0.775598
6	snp34837-scaffold415-983180	26964833	234	0.775598
11	snp9740-scaffold135-1462773	24336730	234	0.77547
4	snp23293-scaffold233-429717	36256991	234	0.77537
13	GoatD01.020641	81454694	234	0.77537
16	snp8651-scaffold131-3195017	56193227	234	0.77537
13	snp8545-scaffold1308-2703982	76340113	234	0.775141
20	snp23350-scaffold2336-82945	67805132	234	0.775141
3	snp17668-scaffold183-1269493	112157042	234	0.774909
4	snp23315-scaffold233-1303238	35369494	234	0.774909
3	snp17460-scaffold1806-214289	2033691	234	0.774724
3	snp11935-scaffold144-4232680	49984428	234	0.774699
23	snp50414-scaffold721-571034	43732371	234	0.774645
25	snp11660-scaffold143-1558661	33412939	234	0.774531
12	snp6828-scaffold125-1565587	40508225	234	0.774489
13	snp15427-scaffold1634-1057285	38926527	234	0.774489
14	snp51211-scaffold75-2413872	53958508	234	0.774489
15	snp41957-scaffold548-595050	53845885	234	0.774489
14	snp47863-scaffold674-903752	94453466	234	0.77386
8	snp46360-scaffold64-1873918	34731195	234	0.773106
5	snp2333-scaffold107-1851578	78056753	234	0.772962
21	snp24625-scaffold2508-127717	18315875	234	0.772962
9	snp35462-scaffold427-2183459	42765767	234	0.772622
3	snp48392-scaffold687-2087017	39564311	234	0.772495
3	GoatD01.001476	90254623	234	0.772368
7	snp1801-scaffold105-1044230	71346599	234	0.772298
3	snp48293-scaffold684-37892	116096397	234	0.771953
6	snp57999-scaffold94-1510778	66826462	234	0.771866
1	snp48210-scaffold682-2118449	71240423	234	0.771044
10	snp43043-scaffold572-8561	8181852	234	0.770938
20	snp34075-scaffold40-5751561	48127179	234	0.769266
3	snp24423-scaffold2477-309272	3303465	234	0.768956
22	snp31595-scaffold351-1201848	16668213	234	0.768956
1	snp2703-scaffold1077-1616072	17653273	234	0.768888
6	snp20355-scaffold2017-123081	9183107	234	0.768785
14	snp52820-scaffold791-2675693	37277049	233	0.768191
8	snp17059-scaffold178-139807	112359893	233	0.768144
11	snp33893-scaffold4-320518	93705693	234	0.768053
11	snp33894-scaffold4-349467	93735057	234	0.768053
6	snp48631-scaffold690-3758133	104531980	233	0.767704
6	snp26778-scaffold281-1849901	38506633	234	0.767342
3	snp46901-scaffold654-1419941	84162741	234	0.766394
28	snp16604-scaffold175-612284	21001293	234	0.766038
4	snp53926-scaffold820-538885	51160407	234	0.765872
8	snp33266-scaffold391-77936	6937586	234	0.765705
8	snp24577-scaffold25-698444	18934213	234	0.765705
25	snp44157-scaffold6-1434535	26384017	234	0.765705
6	snp12582-scaffold148-3413540	34557816	234	0.765539
13	snp7711-scaffold1278-926214	69360173	234	0.765539
16	snp55913-scaffold869-1891310	32601538	234	0.765539
21	snp58797-scaffold960-54316	61914700	234	0.765539
6	snp54010-scaffold821-1011653	41285688	234	0.765372
10	snp25154-scaffold259-3408479	43168312	234	0.764415
21	snp23843-scaffold240-2450690	13520674	234	0.764292
5	snp10953-scaffold1393-241775	31114519	234	0.76408
25	snp30470-scaffold336-625006	8392217	234	0.763045
29	snp48827-scaffold695-225820	49654641	234	0.763045
13	snp56110-scaffold875-2486438	13410961	234	0.763014
2	snp5742-scaffold1200-823771	60061820	234	0.761123
6	snp4460-scaffold1143-278921	94219862	234	0.760941
22	GoatD01.008619	44691807	234	0.760557
26	snp29948-scaffold3266-89336	1053441	234	0.760557
26	snp1112-scaffold1029-1086772	37024298	234	0.760557
2	snp50929-scaffold739-1729796	63569262	234	0.760551
5	snp48940-scaffold698-3252120	112029471	234	0.760551
22	snp6333-scaffold1224-276731	5978828	234	0.760551
6	snp935-scaffold1025-947040	98673636	233	0.760481
1	snp40580-scaffold519-3639736	81213960	234	0.760304
4	snp49491-scaffold706-745420	98465997	234	0.760304
6	snp12529-scaffold148-1117280	32243636	234	0.760304
8	snp3846-scaffold1121-1027673	31093531	234	0.760304
13	snp7721-scaffold1278-1301636	68984721	234	0.760304
24	snp54911-scaffold84-1429874	3489570	234	0.760304
18	snp876-scaffold1023-1124568	14181682	234	0.760194
12	snp11186-scaffold140-2768268	47038098	234	0.760073
4	snp5880-scaffold1205-2568852	14006753	234	0.760051
6	snp58975-scaffold968-426418	28773976	234	0.760051
11	Random2.2K-1147	16230718	234	0.760051
14	snp35378-scaffold425-827779	19988692	234	0.760051
21	snp50354-scaffold72-2072174	11050256	234	0.759797
19	snp23088-scaffold2300-193213	51758533	234	0.75974
25	snp9573-scaffold1343-3254807	31498730	234	0.759645
6	snp8928-scaffold1321-183779	117627235	234	0.759389
9	snp36801-scaffold447-366693	84168109	234	0.759337
6	snp26758-scaffold281-999345	37653431	234	0.759074
25	snp55821-scaffold866-562146	14454665	234	0.758913
6	snp12535-scaffold148-1376238	32502437	234	0.758843
25	snp26133-scaffold2728-147406	41237294	234	0.758701
4	snp10520-scaffold1375-936183	18958145	234	0.758612
12	snp50251-scaffold717-7760530	57389946	234	0.758381
2	snp27456-scaffold2926-182842	117578123	234	0.758339
4	snp31086-scaffold3433-300142	8320709	232	0.758211
20	snp31685-scaffold3511-7126	462415	232	0.758211
9	snp34553-scaffold408-254110	54940406	234	0.758133
2	snp10690-scaffold138-465012	29975669	234	0.758111
6	snp27123-scaffold289-3031596	59496880	234	0.758003
21	snp51490-scaffold754-2484167	20188528	234	0.757997
16	snp3750-scaffold112-3821688	63218267	234	0.757875
20	snp4437-scaffold114-552161	39050454	234	0.757691
8	snp33305-scaffold391-1797044	5261913	234	0.757649
18	snp37872-scaffold467-82241	30445992	234	0.757601
16	snp39378-scaffold500-512710	21932882	234	0.757439
8	snp15961-scaffold168-60054	10862222	234	0.757248
18	snp35681-scaffold43-3186930	22914869	234	0.757239
3	snp46890-scaffold654-942495	84636519	234	0.757209
2	snp17521-scaffold1811-372315	906258	234	0.757111
1	snp46382-scaffold640-457655	24363513	234	0.756794
20	snp48786-scaffold694-153389	33254454	234	0.7566
7	snp2735-scaffold1079-1294778	91392163	234	0.755154
23	snp38860-scaffold493-86471	42704763	234	0.754999
14	snp51282-scaffold75-5529555	57078612	234	0.754173
3	snp23587-scaffold238-677831	17086548	234	0.753905
4	snp15284-scaffold1629-710004	11311936	234	0.753839
7	snp24845-scaffold254-2427522	46609072	234	0.753671
4	snp27574-scaffold295-1020023	45185184	234	0.753335
13	snp7723-scaffold1278-1376391	68913334	234	0.753335
24	snp58827-scaffold960-1296811	59262205	234	0.753211
12	snp36095-scaffold431-8359593	30255457	234	0.752248
13	snp13002-scaffold150-979951	48133203	234	0.752248
23	snp49959-scaffold715-83441	13738771	234	0.751956
1	snp2698-scaffold1077-1349758	17920803	234	0.751569
13	snp32504-scaffold371-490845	41024263	234	0.751569
13	snp46259-scaffold638-720235	17399227	234	0.751516
4	snp53378-scaffold805-930680	9827024	234	0.751472
21	snp39052-scaffold496-53807	26573655	234	0.75135
21	snp14912-scaffold160-819	26574778	234	0.75135
23	snp25262-scaffold2590-373891	21538662	234	0.750999
8	snp24564-scaffold25-112476	19522821	234	0.750619
7	snp52623-scaffold786-907334	81278831	234	0.750252
27	snp30264-scaffold333-2077650	36489891	234	0.750177
6	snp41412-scaffold539-321894	93477032	234	0.749964
6	snp24466-scaffold248-1876332	77688803	234	0.749601
11	snp46986-scaffold656-1117519	53730290	234	0.749601
16	snp21004-scaffold206-166582	17369133	234	0.749601
5	snp42470-scaffold562-593775	59091840	234	0.749461
24	snp35002-scaffold417-2740573	56937469	234	0.749308
5	snp2497-scaffold107-9106120	85336862	234	0.747944
3	snp29625-scaffold321-2520457	70177343	234	0.747806
3	snp23399-scaffold2345-28221	99250573	234	0.746909
1	snp14138-scaffold1564-1053422	23024932	234	0.746738
5	snp14292-scaffold157-2116440	18010213	234	0.746662
5	snp2343-scaffold107-2296737	78507446	234	0.746662
17	snp5969-scaffold121-1223451	10956972	234	0.746594
26	snp59240-scaffold973-1555961	49175021	234	0.746556
6	snp4453-scaffold1143-4567	94495194	234	0.746474
3	snp56495-scaffold89-972939	109035337	234	0.746392
14	snp40967-scaffold527-1036512	72195770	234	0.746268
5	snp49884-scaffold712-1112938	51692033	234	0.746228
6	snp26790-scaffold281-2339532	38998199	234	0.746072
9	snp43750-scaffold588-817568	13952783	234	0.744834
15	snp41647-scaffold542-188045	33560708	234	0.744528
28	snp523-scaffold1015-464	2656096	234	0.74431
1	snp55644-scaffold863-288838	50399829	234	0.744101
15	snp42895-scaffold57-2153733	18433127	234	0.744101
5	snp51056-scaffold740-1480928	88765443	234	0.744029
7	snp55231-scaffold85-2050209	90389722	234	0.744029
13	snp23765-scaffold24-1355858	25075471	234	0.744029
21	snp23827-scaffold240-1773419	14199268	234	0.744029
26	snp58583-scaffold954-605846	3458181	234	0.744029
1	snp37423-scaffold456-4142743	59446198	234	0.743747
6	snp26757-scaffold281-954177	37608512	234	0.743747
6	snp2186-scaffold1066-1237520	75747830	234	0.743747
10	snp43122-scaffold572-3204190	5004509	234	0.743747
10	snp58354-scaffold947-2902349	69487142	234	0.743747
3	snp47920-scaffold675-2241864	91030637	234	0.743671
11	snp18014-scaffold185-8934375	64948059	234	0.743499
16	snp3749-scaffold112-3782044	63177740	234	0.743499
4	snp59159-scaffold970-734651	93908494	234	0.743466
6	snp7795-scaffold1281-174261	91457367	234	0.743466
8	snp43637-scaffold585-317127	80444212	234	0.743466
17	snp32753-scaffold379-311004	58654016	234	0.743295
14	snp6194-scaffold1218-1086060	64469042	234	0.743184
6	snp53999-scaffold821-569788	41727639	234	0.742967
1	snp48207-scaffold682-1973071	71386721	234	0.742839
11	snp56548-scaffold893-1037664	80478484	234	0.742758
7	snp20160-scaffold2-6447552	20698589	234	0.742734
5	snp38393-scaffold486-912440	24855884	234	0.742667
6	snp35037-scaffold42-86113	52999944	234	0.742667
13	snp23740-scaffold24-319678	24037483	234	0.742667
13	snp56276-scaffold881-520799	45342293	234	0.742667
16	snp21027-scaffold206-1157478	16375035	234	0.7425
24	snp40856-scaffold526-339643	43500031	234	0.742116
24	snp40857-scaffold526-385487	43546164	234	0.742116
13	snp44889-scaffold611-1808985	4040757	234	0.742033
20	snp45416-scaffold62-3427211	30755325	234	0.742033
5	snp10974-scaffold1393-1065170	31983701	234	0.742013
17	snp21153-scaffold207-2001682	52401565	234	0.742013
19	snp38542-scaffold488-719174	42057636	234	0.741899
15	snp41948-scaffold548-196132	54241723	234	0.741815
19	snp32146-scaffold364-181163	45701497	234	0.741733
20	snp14355-scaffold1570-2129745	56830588	234	0.741668
4	snp798-scaffold1021-366636	31953951	234	0.74152
17	snp47283-scaffold663-2529648	64967184	234	0.741225
1	snp21804-scaffold214-579957	67504649	234	0.740988
18	snp59701-scaffold99-230161	22335031	234	0.740898
26	snp47602-scaffold67-4376102	18813028	234	0.740808
27	snp51904-scaffold762-3295185	3219123	234	0.738408
20	snp14680-scaffold1591-1139583	11432220	234	0.738083
8	snp28014-scaffold300-640697	36462081	234	0.737991
14	snp51258-scaffold75-4391954	55939055	234	0.737814
1	snp47780-scaffold672-1675518	83692690	234	0.737111
21	snp58213-scaffold942-1941992	50407631	234	0.736928
4	snp37207-scaffold453-607376	60406329	234	0.736765
18	snp870-scaffold1023-835543	14462618	234	0.736765
1	snp48178-scaffold682-895865	72466181	234	0.736665
8	snp15573-scaffold1648-8706	76258916	234	0.736566
3	snp29629-scaffold321-2734204	70390569	234	0.735997
20	snp48790-scaffold694-292806	33388791	234	0.735663
6	snp30837-scaffold340-1758169	13628666	234	0.735564
13	13_60534790_AF-PAKI	60534790	234	0.735505
5	snp28831-scaffold310-5365848	68238381	234	0.735454
28	snp7902-scaffold1285-245672	23070058	234	0.735397
5	snp33406-scaffold392-2098503	55510831	234	0.734849
10	snp26061-scaffold271-13404	15233023	234	0.734353
25	snp9574-scaffold1343-3298757	31542437	234	0.734082
9	snp4766-scaffold1159-138779	38365373	234	0.733047
5	snp28871-scaffold310-7069631	69947116	234	0.732868
7	snp30644-scaffold339-3541902	61738779	234	0.732849
14	snp12465-scaffold1476-545715	62060177	234	0.732849
8	snp47181-scaffold66-1272096	47212205	234	0.732651
25	snp38329-scaffold485-257787	17001938	234	0.732477
2	snp20452-scaffold202-3757361	102056875	234	0.732096
10	snp1426-scaffold104-188294	24898686	234	0.731669
11	snp27512-scaffold293-1902861	10949437	234	0.730362
2	snp35843-scaffold430-4892722	92785254	234	0.730191
6	snp40139-scaffold511-4783688	60513524	234	0.730191
1	snp46380-scaffold640-385838	24436611	234	0.730033
1	snp37527-scaffold46-1224929	154450823	234	0.73002
2	snp47688-scaffold670-1594726	10051234	234	0.73002
9	snp43501-scaffold579-5949564	60374419	234	0.73002
13	snp19442-scaffold1962-14397	41943486	234	0.73002
13	snp19444-scaffold1962-121843	42045581	234	0.73002
8	snp33272-scaffold391-343229	6671852	234	0.72995
8	snp14843-scaffold16-14932	10785268	234	0.72995
7	snp514-scaffold1013-1040227	93896860	234	0.729812
4	snp21788-scaffold2139-46203	14715830	234	0.729615
6	snp26751-scaffold281-747096	37401587	234	0.729405
20	snp25356-scaffold2613-182593	62054554	234	0.729405
2	snp20504-scaffold202-5996540	99805583	234	0.72919
8	snp28130-scaffold300-5679925	41524439	234	0.728897
8	snp10528-scaffold1376-43622	76205533	234	0.72875
5	snp56995-scaffold903-721405	97840405	234	0.728702
4	snp10514-scaffold1375-690104	19205109	234	0.728618
21	snp4824-scaffold1160-5709	59739082	234	0.728317
15	snp17579-scaffold1821-419	9891152	234	0.728212
2	snp40318-scaffold515-855950	47897143	234	0.72777
5	snp7083-scaffold1262-380836	118507888	234	0.727261
28	snp16648-scaffold175-2591944	19028490	234	0.727026
2	snp40390-scaffold515-3950051	44780581	234	0.726871
6	snp26805-scaffold281-3072521	39733758	234	0.726819
16	snp32670-scaffold376-106192	52100105	234	0.726819
3	snp50862-scaffold737-104579	98019711	234	0.726365
4	snp27636-scaffold295-3609665	47776311	234	0.726365
6	snp26752-scaffold281-776198	37430746	234	0.726365
11	snp24307-scaffold247-5194105	42714471	234	0.726365
12	snp28533-scaffold305-1249750	11977092	234	0.726365
13	snp13012-scaffold150-1477288	48633595	234	0.726365
29	snp19374-scaffold1959-4683	48720245	234	0.726365
7	snp40024-scaffold510-2766431	103743420	234	0.726336
4	snp1934-scaffold1053-1499209	2775189	234	0.726197
1	snp52891-scaffold794-23037	29400936	234	0.726084
4	snp2025-scaffold106-120460	18572955	234	0.72605
4	snp59163-scaffold970-900354	94079574	234	0.72605
6	snp26788-scaffold281-2254579	38913406	234	0.72605
6	snp26795-scaffold281-2584254	39243101	234	0.72605
6	snp52140-scaffold771-1431856	47396256	234	0.72605
6	snp40143-scaffold511-4959330	60337471	234	0.72605
10	snp57086-scaffold908-789432	9115980	234	0.72605
16	snp3774-scaffold112-4801210	64200825	234	0.72605
3	snp50639-scaffold73-47489	101785868	234	0.725735
9	snp43744-scaffold588-609005	13746129	234	0.725735
22	snp6343-scaffold1224-689004	5568958	234	0.725735
28	snp54853-scaffold838-3792681	27893879	234	0.72517
14	snp21424-scaffold209-842033	75888374	234	0.725054
6	snp57998-scaffold94-1471835	66787294	234	0.725005
11	snp17420-scaffold1803-251452	102901664	234	0.725005
7	snp9303-scaffold134-402471	9086291	234	0.724895
17	snp52674-scaffold79-273763	32365549	234	0.724895
13	snp44899-scaffold611-2303380	4537548	234	0.724886
14	snp27532-scaffold2931-484555	74183520	234	0.724747
16	snp17351-scaffold18-5469997	30308689	234	0.724747
29	snp52982-scaffold796-285409	29506845	234	0.724735
22	snp13847-scaffold154-2323816	31785158	234	0.724667
5	snp51080-scaffold740-2520610	87722650	234	0.724602
5	snp3418-scaffold1104-280887	117060343	234	0.724602
12	snp11137-scaffold140-566528	49263299	234	0.724602
11	snp24766-scaffold253-1806523	91642719	234	0.724529
15	snp57882-scaffold937-229882	59215297	234	0.724489
18	snp34696-scaffold411-312910	46349718	234	0.724489
10	snp18216-scaffold185-17524374	32221282	234	0.724317
16	snp21047-scaffold206-2091020	15452078	234	0.724317
23	snp19968-scaffold1995-1250242	15849802	234	0.724298
14	snp4098-scaffold1129-1154925	9112516	234	0.724033
19	snp41337-scaffold537-2811930	58902325	234	0.723808
23	snp38877-scaffold493-830639	41957224	234	0.723365
8	snp24588-scaffold25-1158659	18472125	234	0.723223
6	snp26799-scaffold281-2778330	39437063	234	0.723094
12	snp35913-scaffold431-147448	38840219	234	0.723094
3	snp6605-scaffold1236-189468	79612716	234	0.723058
15	snp22049-scaffold2172-8239	9882771	234	0.722875
1	snp14441-scaffold1577-188573	3926226	232	0.722837
6	snp41637-scaffold541-3013396	53365364	234	0.72196
24	snp40859-scaffold526-466583	43627428	234	0.72196
5	snp274-scaffold1007-267605	74222499	234	0.72166
6	snp16802-scaffold1760-58976	35733825	234	0.72166
6	snp30536-scaffold337-741268	24130107	234	0.72151
7	snp29788-scaffold323-1397830	40095186	234	0.72151
17	snp163-scaffold1001-670504	1558647	234	0.721345
21	snp57135-scaffold91-1046368	4686897	234	0.721345
25	snp9575-scaffold1343-3350110	31593841	234	0.721239
14	snp51276-scaffold75-5261761	56811490	234	0.721133
6	snp54001-scaffold821-659557	41638377	234	0.72106
1	snp42350-scaffold559-452798	10562733	234	0.720634
27	snp51911-scaffold762-3620776	2892939	234	0.720458
3	snp22194-scaffold219-1344791	7598497	234	0.7203
11	snp41258-scaffold536-526789	7538950	234	0.719901
3	snp56223-scaffold879-1085265	78090704	234	0.719701
7	snp9315-scaffold134-956918	8531067	234	0.719501
6	snp40141-scaffold511-4882048	60415118	234	0.719437
20	snp14358-scaffold1570-2273464	56685177	234	0.719437
7	snp49990-scaffold716-630490	32875452	234	0.719351
11	snp26957-scaffold2851-119101	104713971	234	0.719301
20	snp45419-scaffold62-3587148	30916576	234	0.718564
4	snp58493-scaffold950-2957680	77443505	234	0.718392
9	snp36986-scaffold448-3685148	76452280	234	0.718392
17	snp43338-scaffold578-40733	48509129	234	0.718392
4	snp5875-scaffold1205-2329755	13766317	234	0.71824
11	snp56546-scaffold893-968908	80548960	234	0.71824
20	snp42522-scaffold563-31312	59632110	234	0.71822
9	snp59090-scaffold969-2722003	30434763	234	0.718094
20	snp22020-scaffold2165-109472	70553403	233	0.717784
5	snp12665-scaffold1486-211627	98605966	234	0.717719
24	snp54598-scaffold833-2970970	41925428	234	0.717719
8	snp28001-scaffold300-99065	35913468	234	0.717133
27	snp56357-scaffold883-256043	12872882	234	0.717041
22	snp37322-scaffold4552-55338	58183350	234	0.716996
7	snp5062-scaffold1171-460567	99708694	234	0.716856
3	snp24419-scaffold2477-136485	3458938	234	0.716793
23	snp59304-scaffold975-577817	36745870	234	0.716793
6	snp5630-scaffold1199-758444	43061877	232	0.715985
20	snp45347-scaffold62-436472	27765357	234	0.71503
18	snp21305-scaffold208-2187401	6417531	232	0.714851
2	snp45061-scaffold614-3624324	86382766	234	0.714812
21	snp32603-scaffold374-724691	23636085	234	0.714812
21	snp58195-scaffold942-1164925	49634325	234	0.714812
24	snp27273-scaffold290-1365922	37524817	234	0.714812
6	snp12584-scaffold148-3526827	34671206	234	0.714673
7	snp56908-scaffold902-99101	80267867	234	0.714607
15	snp46433-scaffold643-489653	45263681	234	0.714594
14	snp8364-scaffold1300-261539	10904210	234	0.714431
6	snp48633-scaffold690-3851898	104438042	234	0.714285
15	snp18919-scaffold1906-363717	570810	234	0.713772
22	snp13256-scaffold1509-1384922	47465524	234	0.713709
10	snp11058-scaffold1399-251122	98982112	234	0.713621
21	snp38814-scaffold492-2146782	41129117	234	0.713612
19	snp1385-scaffold1038-1448652	2360082	234	0.713546
22	snp15307-scaffold163-888254	40272400	234	0.713515
18	snp42285-scaffold5561-13284	15301856	234	0.713323
22	snp13836-scaffold154-1816217	32302815	234	0.712815
20	snp25386-scaffold262-821529	23038635	234	0.71263
6	snp12888-scaffold1498-422738	45826049	234	0.712444
5	snp42489-scaffold562-1470991	59970888	234	0.712399
2	snp27001-scaffold287-1183638	18297999	234	0.712286
1	snp21812-scaffold214-999518	67942956	234	0.712072
14	snp59932-scaffold998-112171	42186267	234	0.71203
24	snp27264-scaffold290-954669	37930308	234	0.711744
20	snp49788-scaffold711-610886	20769115	234	0.711484
17	snp16122-scaffold1699-66188	8239283	234	0.711249
16	GoatD01.038152_O	25375212	234	0.711233
25	snp27356-scaffold2909-195081	37341857	234	0.711063
21	snp38851-scaffold492-3642242	39628567	234	0.710995
18	snp34704-scaffold411-807170	45852188	234	0.71099
17	snp15984-scaffold1681-540083	58044725	234	0.710758
10	snp48094-scaffold68-3866334	51617709	234	0.710752
9	snp36984-scaffold448-3611060	76525804	234	0.71052
11	snp17854-scaffold185-2078465	71804435	234	0.71052
5	snp17407-scaffold1802-799859	26564974	234	0.710374
14	snp35351-scaffold424-867926	49363951	234	0.710374
16	snp8617-scaffold131-1687322	57724020	234	0.710321
6	snp59025-scaffold968-2710978	31070854	234	0.709896
8	snp31859-scaffold356-2680249	102741824	234	0.709896
23	snp47427-scaffold668-1706497	25392638	234	0.709687
20	snp4427-scaffold114-158609	39438562	234	0.70962
6	snp16817-scaffold1760-687054	36360840	234	0.709508
1	snp37524-scaffold46-1103747	154572098	234	0.70931
7	snp50476-scaffold724-584536	82317994	234	0.709146
18	snp56019-scaffold873-331410	15776603	234	0.709146
21	snp15647-scaffold165-2459219	54551029	234	0.70907
5	snp20269-scaffold2006-160866	108247156	234	0.708328
8	snp54404-scaffold830-967538	60563797	234	0.708328
25	snp36467-scaffold438-2412255	18482263	234	0.708328
2	snp7520-scaffold127-6031408	22317281	234	0.708223
19	snp10647-scaffold1377-2183161	24064034	234	0.70815
8	snp55272-scaffold851-1019799	1497041	234	0.708068
13	PRP-N146-S146-16	46470131	234	0.707807
13	UniBern-var24	46470131	234	0.707807
2	snp10701-scaffold138-909571	30422289	234	0.707797
2	snp45119-scaffold614-6126134	83875630	234	0.707797
4	Random2.2K-394	578015	234	0.707797
6	snp35050-scaffold42-620618	52468657	234	0.707797
29	snp19379-scaffold1959-265413	48464532	234	0.707797
25	snp29745-scaffold3220-35313	38029795	234	0.707575
8	GoatD01.003558	77875952	234	0.707547
22	snp9469-scaffold1342-174825	11937558	234	0.707547
20	snp52525-scaffold782-3580740	2777603	234	0.707544
11	GoatD01.038977	26851378	234	0.707468
6	snp58001-scaffold94-1593662	66909519	234	0.707443
13	snp44892-scaffold611-1948771	4179145	234	0.707443
16	snp27347-scaffold2905-69098	78964801	234	0.707443
18	snp42188-scaffold550-1254942	55096219	234	0.707443
26	snp18943-scaffold1908-336869	40666645	234	0.707349
8	snp43698-scaffold585-2934561	77826082	234	0.707293
17	snp53400-scaffold806-641975	68109628	234	0.707293
5	snp2375-scaffold107-3739131	79966180	234	0.707286
7	snp50058-scaffold716-3764429	29735349	234	0.707286
2	snp45993-scaffold631-475230	41377173	234	0.707119
4	snp27596-scaffold295-1935202	46106953	234	0.707089
5	snp57572-scaffold920-314791	42374415	234	0.707089
10	snp59645-scaffold987-170758	95052356	234	0.707089
13	snp49053-scaffold7-3882968	29137736	234	0.707089
13	snp48726-scaffold691-3812400	58079960	234	0.707089
15	snp40416-scaffold516-558833	6528634	234	0.707089
19	snp26106-scaffold2716-793816	50776387	234	0.707089
24	snp37141-scaffold451-1162786	13983250	234	0.707089
15	snp22055-scaffold2172-255792	9633655	234	0.707056
25	snp15024-scaffold1605-522656	34691152	234	0.706735
6	snp5670-scaffold1199-2453396	44759620	234	0.706615
8	snp51315-scaffold750-564049	81614695	234	0.706615
29	snp48824-scaffold695-76573	49792683	234	0.706615
27	snp26240-scaffold275-866092	25680870	234	0.706608
19	snp1619-scaffold1046-973531	15244835	234	0.706413
20	snp52485-scaffold782-1837626	4521995	234	0.706413
27	snp56354-scaffold883-125306	12742614	234	0.70638
7	snp55302-scaffold853-122350	22209042	234	0.706322
8	snp32567-scaffold372-574225	71652288	234	0.706322
11	snp17865-scaffold185-2607837	71275565	234	0.706212
9	snp5474-scaffold1191-1828230	49557800	234	0.70616
9	snp8868-scaffold1318-1044578	5706994	234	0.706035
27	snp30788-scaffold34-3833187	39014421	234	0.706035
4	snp10518-scaffold1375-860436	19034400	234	0.705843
4	GoatD01.015228	104018753	234	0.705843
6	snp57870-scaffold935-39445	40485606	234	0.705843
9	snp29436-scaffold318-2787898	51444917	234	0.705843
18	snp4475-scaffold1144-210332	8930336	234	0.705843
3	snp17657-scaffold183-808432	112631010	234	0.705748
4	snp27575-scaffold295-1051624	45216744	234	0.705525
4	snp55976-scaffold87-1804154	95890757	234	0.705525
24	snp1758-scaffold1049-635356	25696336	234	0.705525
17	snp12105-scaffold1448-67664	9668727	234	0.705461
1	snp39046-scaffold495-40241	66769027	234	0.705207
21	snp46081-scaffold633-139399	25267416	234	0.705063
29	snp12796-scaffold1490-158658	42500886	234	0.705063
3	snp11921-scaffold144-3561511	49305057	233	0.704292
21	snp21370-scaffold2084-1715135	66057435	234	0.703993
24	snp40897-scaffold526-2133233	45295636	234	0.703905
14	snp12382-scaffold1469-143534	61026895	234	0.703831
4	snp27562-scaffold295-524955	44686025	234	0.703506
8	snp28055-scaffold300-2454022	38284709	234	0.702965
19	snp15869-scaffold1667-943224	35775875	234	0.702045
4	snp15777-scaffold1654-1487108	59721313	234	0.701489
3	snp56211-scaffold879-580450	77583562	234	0.701326
28	snp54867-scaffold838-4388322	27295042	234	0.701326
13	snp5384-scaffold1188-899015	66969895	234	0.701129
13	snp13968-scaffold155-79657	42987369	234	0.701062
8	snp58834-scaffold962-160525	109568939	234	0.701031
13	snp22908-scaffold2282-230088	78614491	234	0.701031
20	snp54674-scaffold836-490295	68166809	234	0.701013
1	snp19490-scaffold197-29113	15499271	234	0.700964
6	snp7864-scaffold1281-2946675	88672148	234	0.700964
12	snp42824-scaffold568-6036950	23531403	234	0.700964
16	snp41563-scaffold540-3171031	71801410	234	0.700964
21	snp24408-scaffold2471-130121	29901340	234	0.700879
3	snp29637-scaffold321-3164632	70821809	234	0.700777
13	snp48970-scaffold7-179101	32838629	234	0.700777
11	snp53296-scaffold804-77252	96126324	234	0.700745
3	snp46918-scaffold654-2139845	83442371	234	0.700623
20	snp52547-scaffold782-4464035	1903905	234	0.700623
23	snp47425-scaffold668-1609566	25295705	234	0.70056
2	snp17523-scaffold1811-460063	820688	234	0.700525
8	snp43653-scaffold585-986065	79770929	234	0.700249
15	snp1737-scaffold1048-1862128	28412969	234	0.700249
5	snp43317-scaffold577-1191971	15232284	234	0.700061
7	snp9328-scaffold134-1577293	7906412	234	0.699505
13	snp32523-scaffold371-1291184	40227632	234	0.699505
16	snp18368-scaffold186-570713	68055547	234	0.699317
7	snp50813-scaffold735-784357	28097812	234	0.699201
8	snp51941-scaffold764-33021	23216101	234	0.69889
5	snp33557-scaffold394-1421320	43991250	234	0.69881
5	snp33435-scaffold392-3476406	54128894	234	0.69881
6	snp35061-scaffold42-1083347	52000487	234	0.698436
6	snp58095-scaffold94-5505002	70834128	233	0.698121
15	snp19077-scaffold1918-284573	14440023	234	0.69794
19	snp4639-scaffold1149-867705	40129443	234	0.69794
1	snp17077-scaffold1783-120369	7605812	234	0.697905
15	snp41708-scaffold542-2933956	30393312	234	0.697854
7	snp36382-scaffold437-275352	97208706	234	0.697589
11	snp33897-scaffold4-503901	93890397	234	0.69664
4	snp44344-scaffold603-3198329	105476408	234	0.696551
9	snp36966-scaffold448-2906615	77230175	234	0.696551
19	snp8998-scaffold1328-42576	29992868	234	0.696525
6	snp12597-scaffold148-4170283	35321910	234	0.696202
6	snp34841-scaffold415-1176870	27158856	234	0.696047
16	snp3681-scaffold112-988762	60391849	234	0.696047
3	snp29598-scaffold321-1165941	68832678	234	0.695808
23	snp38861-scaffold493-127313	42663036	234	0.695329
6	snp8107-scaffold1296-559216	110615922	234	0.69525
6	snp41577-scaffold541-365948	56033687	234	0.694144
6	snp35080-scaffold42-1875041	51204738	234	0.694035
20	snp45391-scaffold62-2347000	29671922	234	0.693817
29	snp35410-scaffold426-275504	3799850	234	0.693783
18	snp34724-scaffold411-1665384	44992743	234	0.69358
25	snp11282-scaffold1406-283885	38772268	234	0.693502
9	snp43509-scaffold579-6255552	60067798	234	0.693377
4	snp7128-scaffold1264-1189495	28977725	234	0.693203
1	snp59180-scaffold971-715948	145141134	234	0.692965
6	snp46131-scaffold635-456433	8373232	234	0.692771
10	snp56134-scaffold876-106272	76578552	234	0.692681
8	snp11618-scaffold1428-110902	22934016	234	0.69268
11	snp33722-scaffold396-1093959	83873650	234	0.692629
7	snp56939-scaffold902-1380149	78986494	234	0.692587
29	snp19382-scaffold1959-388873	48341100	234	0.692434
13	snp23751-scaffold24-742666	24461893	234	0.692128
6	snp7253-scaffold1268-239195	40209422	234	0.691913
7	snp2725-scaffold1079-872752	91789243	234	0.691913
17	snp47272-scaffold663-1983956	65510057	234	0.691913
18	snp14613-scaffold1589-2596127	28677945	234	0.691626
21	snp24409-scaffold2471-189193	29960281	234	0.691626
13	snp23753-scaffold24-816431	24535370	234	0.691582
4	Random2.2K-406	8938494	233	0.691469
1	snp42342-scaffold559-158645	10264446	234	0.691319
1	snp36302-scaffold435-1967666	75583449	234	0.691319
15	snp41953-scaffold548-387114	54052871	234	0.69122
6	snp30838-scaffold340-1801441	13585034	234	0.691116
11	snp45243-scaffold618-564904	17548605	234	0.691057
14	snp10370-scaffold1370-1646240	40410165	234	0.691012
24	snp25004-scaffold2570-222343	982181	234	0.69081
10	snp57088-scaffold908-899123	9225609	234	0.690714
29	snp23323-scaffold2330-8484	44924759	234	0.689307
24	snp59287-scaffold974-1156967	30962899	234	0.689117
18	snp40167-scaffold512-438897	21194490	234	0.689018
5	snp28861-scaffold310-6641963	69517705	234	0.6886
15	snp52427-scaffold781-710110	36722936	234	0.6886
18	snp56017-scaffold873-219881	15887136	234	0.68845
3	snp11940-scaffold144-4544247	50305519	234	0.688312
6	snp52965-scaffold795-2235370	18383693	234	0.688259
4	snp44308-scaffold603-1741016	104016156	234	0.688023
4	snp18901-scaffold1903-793200	112271030	234	0.688023
6	snp35060-scaffold42-1051840	52032569	234	0.688011
6	snp5677-scaffold1199-2735848	45042013	234	0.687923
29	snp19381-scaffold1959-341732	48388060	234	0.687923
16	snp6476-scaffold123-767155	33826371	234	0.687916
5	5_88022737_AF-PAKI	88022737	234	0.687821
6	snp31088-scaffold344-5399	9872044	234	0.68763
6	snp58149-scaffold94-7841218	73172491	234	0.687523
9	snp43401-scaffold579-1762825	64576208	234	0.687523
16	Random2.2K-1621	61717248	234	0.687523
21	GoatD01.024312	68315014	234	0.687523
25	snp54631-scaffold8341-52542	42250467	234	0.687444
2	snp7015-scaffold1259-344227	65654524	234	0.68742
3	snp50879-scaffold737-859388	98778194	234	0.687413
16	snp1593-scaffold1045-240170	33618177	234	0.68723
2	snp29122-scaffold312-7489579	77012676	234	0.687123
4	snp27689-scaffold295-5999204	50168587	234	0.687123
5	snp47356-scaffold666-379511	96695139	234	0.687123
6	snp26760-scaffold281-1091449	37746029	234	0.687123
11	snp9742-scaffold135-1562594	24434180	234	0.687123
17	Random2.2K-1651	10064103	234	0.687123
18	snp4913-scaffold1164-1343187	1357706	234	0.687123
18	snp4914-scaffold1164-1375454	1390783	234	0.687123
19	snp37188-scaffold452-1446647	20521362	234	0.687123
19	snp28361-scaffold303-46223	30081880	234	0.687123
20	snp37285-scaffold454-1673348	40401016	234	0.687123
23	snp51743-scaffold761-1374675	28238585	234	0.687123
24	snp24999-scaffold2570-5047	765324	234	0.687123
29	snp52989-scaffold796-564039	29228924	234	0.687123
8	snp2084-scaffold1063-940337	107780304	233	0.687055
4	snp20836-scaffold2044-375433	1191971	234	0.686978
6	snp26783-scaffold281-2039192	38696985	234	0.686978
25	snp9499-scaffold1343-109239	28355519	234	0.686978
1	snp21832-scaffold214-1862087	68806469	234	0.686723
4	snp10849-scaffold1386-1069526	16970263	234	0.686723
4	GoatD01.057647	40121270	234	0.686723
4	snp3292-scaffold1100-283893	88449459	234	0.686723
4	snp46397-scaffold641-378530	118757652	234	0.686723
5	snp19602-scaffold1980-96480	47318992	234	0.686723
6	snp46538-scaffold645-305493	22426963	234	0.686723
16	snp32482-scaffold370-415499	9913868	234	0.686723
25	snp13492-scaffold1520-312869	17909039	234	0.686723
8	snp42383-scaffold56-776857	89174183	234	0.686356
6	snp23908-scaffold241-670363	49250504	234	0.686332
6	snp41631-scaffold541-2708974	53671465	234	0.685754
7	snp2721-scaffold1079-710753	91950772	234	0.685754
16	snp3731-scaffold112-3021224	62428368	234	0.685754
23	snp49950-scaffold714-2131056	39451659	234	0.685754
6	snp26784-scaffold281-2086451	38742182	234	0.685692
6	snp11987-scaffold1440-748537	111731768	234	0.685692
11	snp28647-scaffold309-616527	35036328	234	0.685692
4	snp31146-scaffold345-575726	62971267	234	0.685398
6	snp12552-scaffold148-2118357	33249084	234	0.685398
6	snp12572-scaffold148-2999472	34138098	234	0.685398
6	ilmnseq_rs636938375	66894611	234	0.685398
9	snp5438-scaffold1191-191185	51157459	234	0.685398
13	snp39573-scaffold503-1586361	21071570	234	0.685398
14	snp786-scaffold1020-709640	74932159	234	0.685398
18	snp18287-scaffold1857-203757	56165541	234	0.685398
19	snp10634-scaffold1377-1615259	24607373	234	0.685398
23	snp41933-scaffold547-685404	19459623	234	0.685398
23	snp24787-scaffold2538-62940	22024461	234	0.685398
11	snp17836-scaffold185-1240807	72640044	234	0.685371
15	snp57885-scaffold937-337074	59107714	234	0.685288
15	snp11216-scaffold1400-972597	14601462	234	0.685051
4	snp55966-scaffold87-1364401	95448750	234	0.685041
20	snp45351-scaffold62-628421	27958191	234	0.685041
26	26_40598859_AF-PAKI	40598859	234	0.684512
5	snp9062-scaffold1329-936768	36750714	233	0.684408
6	snp30834-scaffold340-1643230	13743803	234	0.68431
13	snp35306-scaffold423-1067658	72606929	233	0.684243
27	snp51874-scaffold762-2042723	4452450	234	0.684174
15	snp30363-scaffold334-754312	8151401	234	0.684034
2	snp37654-scaffold464-61604	32544900	234	0.683765
8	snp46339-scaffold64-967402	33816602	234	0.683664
5	snp43303-scaffold577-605934	14642989	234	0.683543
6	snp5648-scaffold1199-1546690	43853896	234	0.683543
13	snp49046-scaffold7-3597633	29423970	234	0.683543
14	snp3475-scaffold1107-521294	65456044	234	0.683378
24	snp16324-scaffold172-2780	56971170	234	0.683227
8	snp46354-scaffold64-1625855	34482022	234	0.683214
2	snp40379-scaffold515-3498732	45233753	234	0.683076
21	snp15685-scaffold165-4004952	53003168	234	0.683027
8	snp28092-scaffold300-3992752	39831131	234	0.683017
27	snp55691-scaffold864-500345	17292975	234	0.682951
1	snp23024-scaffold230-1564141	133627527	234	0.682927
4	snp38939-scaffold494-2161856	39516068	234	0.682797
9	snp45489-scaffold620-2300715	56506169	234	0.682727
5	snp2330-scaffold107-1718000	77922470	234	0.682322
8	snp15967-scaffold168-281382	11081243	233	0.682318
8	snp32775-scaffold38-573524	95699686	234	0.682226
16	snp6477-scaffold123-797664	33795985	234	0.682226
1	snp46374-scaffold640-108253	24717248	234	0.681998
8	snp17210-scaffold1796-522264	11314441	234	0.681939
27	snp56363-scaffold883-475937	13091039	234	0.681906
21	snp24907-scaffold2547-435930	33748864	234	0.681787
8	snp28123-scaffold300-5380626	41222963	234	0.681221
20	snp45363-scaffold62-1103795	28435222	234	0.681221
7	snp20045-scaffold2-1495204	15724108	234	0.681198
19	snp38526-scaffold488-10203	41369930	234	0.681198
21	snp14914-scaffold160-105988	26680802	234	0.681198
14	snp47853-scaffold674-504140	94056346	234	0.68098
14	snp42643-scaffold566-2762233	16336453	234	0.680932
4	snp27678-scaffold295-5554068	49733591	234	0.680829
6	snp49717-scaffold710-11866	21267109	234	0.68081
24	snp27318-scaffold290-3411080	35468247	234	0.680789
25	snp30884-scaffold3408-34199	38099265	234	0.680718
15	snp32428-scaffold37-408581	68314654	234	0.680608
10	snp16865-scaffold1764-1315938	22425753	234	0.680566
21	snp50306-scaffold72-160131	9133580	233	0.679252
7	snp56901-scaffold901-675494	24117675	234	0.678841
5	snp33583-scaffold394-2473852	45046609	234	0.67884
22	snp27-scaffold1-1145770	26159742	234	0.67863
9	snp45445-scaffold620-424256	58383883	234	0.678525
6	snp30856-scaffold340-2552735	12830983	234	0.67842
7	snp50291-scaffold718-1388086	13765526	234	0.678033
26	snp6228-scaffold122-375593	39057561	234	0.678033
5	snp38430-scaffold486-2578174	23179267	234	0.677815
24	snp8170-scaffold13-94782	18962156	234	0.677238
19	snp50635-scaffold7289-74734	52454926	234	0.67708
5	snp38445-scaffold486-3252831	22506984	234	0.676979
2	2_12258123_RH-map	12258123	234	0.676858
6	snp9852-scaffold1352-358725	97370118	234	0.676811
6	snp30841-scaffold340-1974380	13410795	234	0.676768
24	snp27279-scaffold290-1649981	37241073	234	0.676695
10	snp31506-scaffold349-2354654	58584657	234	0.676668
5	snp33456-scaffold392-4367061	53229370	234	0.676575
9	snp31987-scaffold359-870886	12275894	234	0.676248
1	snp16376-scaffold1727-226746	13963234	234	0.675531
1	snp26951-scaffold285-1735800	116196617	234	0.675266
6	snp58999-scaffold968-1538008	29892139	234	0.675266
5	snp28733-scaffold310-1215998	64095273	234	0.675075
20	snp9956-scaffold1355-571769	69232082	234	0.674547
2	snp28935-scaffold312-47317	69528597	234	0.67437
20	snp49474-scaffold705-404964	71615682	234	0.673949
11	snp24338-scaffold247-6552549	44065319	234	0.673726
5	snp28878-scaffold310-7407632	70284420	234	0.673598
7	snp47720-scaffold671-533435	5387601	234	0.673594
11	snp24762-scaffold253-1620261	91446576	234	0.673552
13	snp15101-scaffold1613-34525	42085766	234	0.673539
15	snp30050-scaffold329-407343	80227563	234	0.673504
25	snp44134-scaffold6-448059	27368754	234	0.673475
27	snp18634-scaffold1881-1105452	9654677	234	0.673284
9	snp11598-scaffold1423-2053940	70236103	234	0.673129
27	snp37809-scaffold466-1310640	22368005	234	0.673129
12	snp7905-scaffold1286-8433	24307076	234	0.672037
25	snp9530-scaffold1343-1356392	29602799	234	0.671467
5	snp2465-scaffold107-7755303	83982339	234	0.67127
3	snp42127-scaffold55-3836139	57827460	234	0.671177
18	snp18711-scaffold1890-341055	55839537	234	0.671177
3	snp37594-scaffold460-625087	87482497	234	0.671175
17	snp5974-scaffold121-1431673	11164255	234	0.671074
5	snp47327-scaffold665-1059656	34657220	234	0.671058
15	snp26554-scaffold277-769315	60451318	234	0.670973
10	snp39465-scaffold501-1177345	81784072	234	0.670671
24	Random2.2K-2081	4380952	234	0.670542
6	snp26785-scaffold281-2116966	38772709	234	0.670251
25	snp23694-scaffold239-1911906	21603543	234	0.670251
24	snp40867-scaffold526-814277	43974576	234	0.670173
4	snp56807-scaffold9-2339301	57926964	234	0.66996
7	snp2556-scaffold1075-224741	107942625	233	0.669826
5	snp37633-scaffold463-212308	47628433	234	0.669788
28	snp56815-scaffold90-20324	24128943	234	0.668853
4	snp38973-scaffold494-3833183	41196651	234	0.668704
12	snp31330-scaffold347-256697	2475475	234	0.668704
26	snp52209-scaffold774-219490	7709822	234	0.668648
4	snp15283-scaffold1629-677846	11279511	234	0.667848
17	snp5984-scaffold121-1913625	11644696	234	0.667621
25	snp43013-scaffold570-745671	6339794	234	0.66751
4	snp36581-scaffold440-1762802	76976566	234	0.667484
4	snp52041-scaffold767-120662	119304416	234	0.667398
6	snp4459-scaffold1143-231170	94268080	234	0.666985
13	snp6093-scaffold1216-539861	10009857	234	0.666985
17	snp52351-scaffold779-748107	70027495	234	0.666964
3	GoatD01.036647	99970177	234	0.66684
13	snp35328-scaffold423-1919378	71758976	234	0.66684
3	snp4736-scaffold1157-130378	3161113	234	0.666785
7	snp499-scaffold1013-282357	93142056	234	0.666743
8	snp43677-scaffold585-2065405	78687545	234	0.666518
27	snp51891-scaffold762-2779175	3733665	234	0.666369
29	snp250-scaffold1006-1173302	9243998	234	0.666257
3	snp42053-scaffold55-594043	61079565	234	0.666232
21	snp25957-scaffold2688-227216	68219557	234	0.66621
6	snp5681-scaffold1199-2886037	45192284	234	0.666156
20	snp45338-scaffold62-99283	27423915	234	0.666156
10	snp33738-scaffold397-480829	63818187	234	0.666145
9	snp36834-scaffold447-1778656	82758146	234	0.666086
3	snp7964-scaffold129-67867	29188138	234	0.666049
11	snp4297-scaffold1133-1455361	33250423	234	0.666049
14	snp13412-scaffold1518-608720	50920894	234	0.66602
14	14_29091605_AF-PAKI	29091605	234	0.665988
19	snp9026-scaffold1328-1199276	28832418	234	0.665842
22	snp54232-scaffold827-3681123	44846248	234	0.665807
1	snp4178-scaffold113-2501273	55712735	234	0.6657
3	snp22192-scaffold219-1277317	7671560	234	0.6657
6	snp58017-scaffold94-2302833	67620539	234	0.6657
10	snp18190-scaffold185-16347839	33430261	234	0.6657
12	snp3144-scaffold1095-2461512	54922286	234	0.6657
18	snp41881-scaffold546-1098908	11745209	234	0.6657
22	snp3034-scaffold1091-1319882	29323507	234	0.6657
3	snp50651-scaffold73-507690	102253288	233	0.665699
14	snp1860-scaffold1052-1313683	24710539	234	0.665695
18	snp41876-scaffold546-914090	11928912	234	0.665695
6	snp12509-scaffold148-168004	31285442	234	0.665466
24	snp27321-scaffold290-3579591	35300555	234	0.665466
2	snp8308-scaffold130-2120698	7181877	234	0.665244
3	snp41748-scaffold543-1607806	12630148	234	0.665244
4	snp46398-scaffold641-427227	118708961	234	0.665244
8	snp7779-scaffold128-645036	55352630	234	0.665244
11	snp39297-scaffold50-1480921	87964494	234	0.665244
14	snp2997-scaffold1090-1134059	5245576	234	0.665244
14	Random2.2K-1439	56902490	234	0.665244
18	snp7192-scaffold1266-1507524	37677870	234	0.665244
26	Random2.2K-2177	14253531	234	0.665244
6	snp19371-scaffold1958-225068	9627998	234	0.665008
4	snp59156-scaffold970-541389	93713834	234	0.664788
22	snp22227-scaffold22-41945	2042056	234	0.664788
20	snp57389-scaffold913-2326208	9009425	234	0.664672
8	snp55284-scaffold851-1516848	1994886	234	0.664543
6	snp21591-scaffold211-110849	28194306	234	0.664516
16	snp8618-scaffold131-1736927	57674298	234	0.66436
12	snp3148-scaffold1095-2625221	55086218	234	0.664331
2	snp8296-scaffold130-1631107	7676429	234	0.664184
5	snp33382-scaffold392-913379	56697273	234	0.664184
7	snp22708-scaffold226-253946	54456122	234	0.664184
8	snp54402-scaffold830-874224	60470733	234	0.664184
14	snp772-scaffold1020-136262	74366209	234	0.664184
12	snp3149-scaffold1095-2657144	55118111	234	0.664049
3	snp29665-scaffold321-4318209	71961688	234	0.663975
11	snp24747-scaffold253-1015709	90837128	234	0.663975
3	snp1664-scaffold1047-1000656	64127518	234	0.663824
6	snp27096-scaffold289-1864806	58330787	234	0.663824
6	snp30833-scaffold340-1608398	13777942	234	0.663797
4	snp20991-scaffold2056-434792	2098922	234	0.663795
5	snp19067-scaffold1917-319225	9509945	234	0.663795
5	snp2496-scaffold107-9062139	85292830	234	0.663795
6	snp52917-scaffold795-227243	16379349	234	0.663795
2	snp45133-scaffold614-6780778	83217087	234	0.663677
20	snp49798-scaffold711-968185	20411157	234	0.663451
1	snp45646-scaffold627-1123750	40754893	234	0.663392
3	snp41782-scaffold543-3073389	11168070	234	0.663392
6	snp9873-scaffold1352-1253340	96470025	234	0.663392
10	snp18128-scaffold185-13744722	36026737	234	0.663392
17	snp23387-scaffold2341-25639	61213840	234	0.663392
20	snp52508-scaffold782-2854732	3505633	234	0.663392
3	snp11958-scaffold144-5292794	51059679	232	0.663309
2	snp7548-scaffold127-7209697	21140519	234	0.663177
18	snp34653-scaffold410-94948	43365632	234	0.662988
1	snp607-scaffold1017-471784	57419570	234	0.662942
10	snp43060-scaffold572-714003	7471902	234	0.662634
8	snp12914-scaffold1499-1050027	68913596	234	0.662585
5	GoatD01.051531	22087676	234	0.662241
17	snp43560-scaffold581-1262535	36383459	234	0.662191
17	snp43559-scaffold581-1216278	36429564	234	0.662191
5	snp49608-scaffold709-396733	112846109	234	0.661921
6	snp24461-scaffold248-1677643	77490672	234	0.661265
16	snp17242-scaffold18-837754	25675437	234	0.661041
5	snp12650-scaffold1483-217071	112241620	234	0.660488
4	snp5787-scaffold1204-217685	4839020	234	0.660212
28	snp3379-scaffold1102-1439866	4169980	234	0.659998
2	snp1822-scaffold1050-410006	1619247	234	0.659899
7	snp36392-scaffold437-712069	97647083	234	0.659899
23	snp17172-scaffold1790-805846	40599492	234	0.659894
25	snp11630-scaffold143-153185	32021674	234	0.659847
8	snp59361-scaffold978-569878	28691658	234	0.659784
25	snp9544-scaffold1343-1983184	30226704	234	0.659749
21	snp30995-scaffold3422-282148	13193841	234	0.659697
18	snp34683-scaffold410-1316174	42147484	234	0.659633
18	snp34680-scaffold410-1167853	42295379	234	0.659633
6	snp38133-scaffold476-899162	24326176	234	0.659617
1	snp2690-scaffold1077-992016	18284228	234	0.659478
14	snp35354-scaffold424-1006750	49502353	234	0.659478
16	snp3959-scaffold1125-467616	39843517	234	0.659478
10	snp7938-scaffold1287-1019744	29890822	234	0.659367
15	snp54709-scaffold837-1316009	23964340	234	0.659201
14	snp51292-scaffold75-5960129	57508162	234	0.658772
9	snp295-scaffold1008-4058	45429593	234	0.658765
7	snp9300-scaffold134-270522	9219166	234	0.658615
6	snp49746-scaffold710-1195198	20078195	234	0.658416
1	snp29909-scaffold325-623115	20860946	234	0.65712
1	snp27415-scaffold292-305761	140923846	234	0.65712
18	snp41868-scaffold546-522947	12312300	234	0.65712
24	snp53185-scaffold800-210113	27412359	234	0.656973
27	snp22359-scaffold221-760574	14478852	234	0.656951
10	snp48096-scaffold68-3935881	51687105	234	0.656826
10	snp38155-scaffold478-1158	9252872	234	0.656768
17	snp53409-scaffold806-1001772	67753874	234	0.656653
1	snp6721-scaffold1244-775587	148380537	234	0.656511
20	snp58523-scaffold952-1022244	61064861	234	0.656485
14	snp43158-scaffold574-897179	69290613	234	0.656039
17	snp43562-scaffold581-1378450	36267262	234	0.655616
22	snp1341-scaffold1036-383243	27998296	233	0.655483
18	snp35666-scaffold43-2522392	23580651	234	0.655428
2	snp35878-scaffold430-6471143	91198462	234	0.65524
8	snp51995-scaffold764-2375912	25551025	234	0.655091
17	snp4655-scaffold1150-287397	24998741	234	0.655056
1	snp2666-scaffold1077-62845	19217337	234	0.654921
1	snp33067-scaffold385-3574382	33600278	234	0.654851
11	snp52859-scaffold793-142628	48252282	234	0.654778
6	snp58967-scaffold968-57556	28396204	234	0.654655
9	snp58921-scaffold965-747508	9954614	234	0.654463
14	snp15528-scaffold1641-271205	45555414	234	0.654463
8	snp1981-scaffold1057-47854	13339604	234	0.654346
22	snp12864-scaffold1497-2045665	52186260	234	0.65429
6	snp24433-scaffold248-389879	76208155	234	0.654271
7	snp20111-scaffold2-4272489	18509554	234	0.654271
9	snp6774-scaffold1246-86443	629262	234	0.654247
11	snp24273-scaffold247-3616938	41137643	234	0.654145
27	snp51862-scaffold762-1517630	4975015	232	0.654117
16	snp8715-scaffold131-5959371	53430798	234	0.654058
21	snp11017-scaffold1395-1324315	35550744	234	0.654024
6	snp30540-scaffold337-912353	24302281	234	0.653865
9	snp45579-scaffold623-305993	74912117	234	0.653865
10	10_44085713_AF-PAKI	44085713	234	0.653854
7	snp1266-scaffold1032-575759	66681931	234	0.653748
11	GoatD01.045510	24540362	234	0.653748
8	snp59362-scaffold978-626805	28748902	234	0.653702
10	snp1499-scaffold104-3399075	28079084	234	0.653572
18	snp33204-scaffold389-1187995	47740500	234	0.653572
29	snp26205-scaffold274-1714936	30265378	234	0.653572
3	snp57189-scaffold910-506570	18444571	234	0.653569
6	snp27972-scaffold30-1391368	80961287	234	0.653569
16	snp45230-scaffold617-844500	818823	234	0.653569
7	snp1811-scaffold105-1450869	71748671	234	0.653508
14	snp3477-scaffold1107-618424	65551300	234	0.653279
28	snp3395-scaffold1102-2100714	3509335	234	0.652986
6	snp58129-scaffold94-6962703	72290258	234	0.652602
24	snp702-scaffold102-2917188	22001230	234	0.652276
18	snp34712-scaffold411-1157981	45504321	234	0.652191
4	snp49512-scaffold706-1643230	97565862	234	0.651886
8	snp53447-scaffold81-685096	48760512	234	0.651334
2	snp53789-scaffold82-4205823	53000462	234	0.650304
25	snp27358-scaffold2909-328225	37208897	234	0.649669
9	snp35465-scaffold427-2333159	42917226	234	0.649431
2	snp20408-scaffold202-1817454	104015122	234	0.648881
6	snp30865-scaffold340-2918245	12463407	234	0.648782
16	snp3962-scaffold1125-598652	39711829	234	0.648649
3	snp24976-scaffold257-281738	55881947	234	0.6485
22	snp53617-scaffold816-1559327	35540998	234	0.6485
2	2_15558544_AF-PAKI	15558544	234	0.648377
2	snp20375-scaffold202-464924	105372893	234	0.648297
3	snp50878-scaffold737-796446	98715490	234	0.648297
6	snp24456-scaffold248-1438672	77246736	234	0.648297
14	snp37051-scaffold449-1464463	58981727	234	0.648297
29	snp11235-scaffold1402-180031	49086673	234	0.648297
5	snp40747-scaffold521-1978466	29833399	234	0.648182
3	snp15471-scaffold164-1148726	74758949	234	0.647973
7	snp57725-scaffold93-564211	36349850	234	0.647973
7	snp10041-scaffold1356-2534226	58543875	234	0.647973
18	snp864-scaffold1023-577186	14719375	234	0.64785
11	snp6069-scaffold1214-422749	5138940	234	0.647665
4	snp5852-scaffold1205-1356462	12788489	234	0.647649
8	snp7086-scaffold1263-32712	110452358	234	0.647649
14	snp44948-scaffold612-1781358	67755434	234	0.647649
12	snp35953-scaffold431-1880187	37100369	234	0.647625
3	snp23579-scaffold238-363833	16770910	234	0.647557
8	snp1280-scaffold1034-267770	19924009	234	0.647415
13	snp13014-scaffold150-1540840	48697129	234	0.647399
8	snp44636-scaffold606-4704575	53995141	234	0.647285
6	snp19457-scaffold1964-119046	9388916	234	0.647061
7	snp15565-scaffold1647-257277	96680311	234	0.646888
3	snp17457-scaffold1806-96936	2149000	234	0.646787
6	snp40054-scaffold511-1101040	64197436	234	0.646559
16	snp17299-scaffold18-3285314	28120873	234	0.646413
3	snp16982-scaffold1771-1135957	27984311	233	0.646351
4	snp27628-scaffold295-3262137	47431819	234	0.646097
15	snp22136-scaffold2185-715750	42524849	234	0.64594
6	snp42037-scaffold549-163323	91793057	234	0.645782
17	snp43561-scaffold581-1298381	36347473	234	0.645221
17	snp43558-scaffold581-1163312	36482666	234	0.645221
6	snp52104-scaffold771-4330	45972755	234	0.645071
28	snp44849-scaffold610-164989	9801627	234	0.644938
3	snp23726-scaffold2397-89069	93386783	234	0.644863
6	snp12814-scaffold1495-143648	116072762	234	0.644863
24	snp54554-scaffold833-1150100	40108774	233	0.64477
3	snp54333-scaffold83-2430204	43046873	234	0.644671
3	snp24972-scaffold257-48280	56117250	234	0.644654
14	snp23530-scaffold237-1922152	46568912	234	0.644575
1	snp2810-scaffold1082-348665	586692	234	0.644551
2	snp38053-scaffold474-858281	135706661	234	0.644383
8	snp21876-scaffold2147-257467	108299137	234	0.644383
4	snp23295-scaffold233-498783	36187567	234	0.644215
8	snp45312-scaffold619-577398	27534517	234	0.644119
8	snp12193-scaffold1454-717418	56724585	234	0.644119
10	snp25201-scaffold259-5522361	45267524	234	0.644119
23	snp51341-scaffold751-236994	8812508	234	0.644046
25	snp56885-scaffold9004-12102	36624328	232	0.643858
16	snp27884-scaffold299-3166651	76570293	234	0.643758
12	snp35973-scaffold431-2820737	36138755	234	0.643686
6	snp40063-scaffold511-1472643	63822282	234	0.643558
14	snp10390-scaffold1371-408284	11575536	234	0.643558
8	snp45308-scaffold619-394753	27718121	234	0.643397
13	snp21391-scaffold2086-561077	33584903	234	0.643397
2	snp7415-scaffold127-1573416	26800016	234	0.643352
6	snp53991-scaffold821-260643	42037438	234	0.643253
21	snp18986-scaffold191-1325705	47421968	234	0.643154
18	snp37886-scaffold467-682904	31043184	234	0.643074
2	snp35735-scaffold430-474565	97220885	234	0.643035
24	snp35195-scaffold421-1532872	29362652	234	0.643035
11	snp16701-scaffold1750-493380	6493058	234	0.643004
13	snp5244-scaffold1180-1240305	34845457	234	0.643004
1	snp23027-scaffold230-1686346	133504793	234	0.642664
8	snp55252-scaffold851-164284	636654	234	0.642664
8	snp44561-scaffold606-1561353	50849664	234	0.642664
8	snp7772-scaffold128-378150	55618583	234	0.642664
20	snp43247-scaffold575-2532751	15481649	234	0.642664
22	snp15305-scaffold163-774516	40384126	233	0.6425
6	snp16175-scaffold170-503511	7061825	233	0.642185
26	snp41147-scaffold532-2467263	30743112	234	0.642175
1	snp29921-scaffold325-1105255	21342785	234	0.64214
3	snp1694-scaffold1047-2361794	65488387	234	0.64214
6	snp41598-scaffold541-1300697	55084024	234	0.64214
10	snp48072-scaffold68-2874056	50631087	234	0.64214
12	snp42776-scaffold568-3950503	21424378	234	0.64214
12	snp50149-scaffold717-3274533	61881431	234	0.64214
17	Random2.2K-1689	65637061	234	0.64214
18	snp42174-scaffold550-671187	54514525	234	0.64214
7	snp9992-scaffold1356-347977	56352023	234	0.642135
5	snp2334-scaffold107-1908928	78115600	234	0.641932
14	snp11083-scaffold14-410365	21447862	232	0.641924
1	snp8057-scaffold1292-81777	21655724	234	0.641893
16	snp19645-scaffold1986-42202	1412550	234	0.64186
8	snp58891-scaffold964-418643	65702534	234	0.641784
3	snp16976-scaffold1771-869465	28250779	234	0.641617
3	snp18873-scaffold190-734199	62382357	234	0.641617
9	snp45483-scaffold620-2050014	56759155	234	0.641617
10	Random2.2K-1035	3557976	234	0.641617
10	snp57267-scaffold912-448864	55543569	234	0.641617
15	snp29169-scaffold313-1103170	64430480	234	0.641617
16	snp29496-scaffold32-882395	35463503	234	0.641617
21	snp51486-scaffold754-2257978	20414027	234	0.641617
12	snp32060-scaffold3606-199584	2025751	234	0.641092
21	snp6490-scaffold1230-464982	32935367	234	0.640856
6	snp4842-scaffold1161-50417	2586355	234	0.640783
1	snp30185-scaffold332-635064	100493318	234	0.640667
3	snp18872-scaffold190-674518	62440182	234	0.640667
4	snp44321-scaffold603-2275617	104553325	234	0.640667
3	snp29259-scaffold315-1136400	110380851	234	0.640279
8	snp2089-scaffold1063-1102441	107942465	234	0.640261
28	snp39863-scaffold509-5435733	16081886	234	0.640261
6	snp35056-scaffold42-849744	52236308	234	0.640099
6	snp35054-scaffold42-778571	52308869	234	0.640099
6	snp40053-scaffold511-1070977	64228064	234	0.640099
6	ilmnseq_rs662161074	66923604	234	0.640099
6	ilmnseq_rs655197517	66923637	234	0.640099
16	snp19932-scaffold1993-61873	8699669	234	0.640099
24	snp40890-scaffold526-1819421	44981820	234	0.63999
20	snp58524-scaffold952-1052688	61095136	234	0.639905
22	snp56004-scaffold870-706630	59106364	234	0.639881
7	snp35141-scaffold420-1765076	44127860	234	0.639857
9	snp11572-scaffold1423-972032	69144791	234	0.639857
6	snp949-scaffold1025-1494764	99221084	234	0.639728
17	snp32632-scaffold375-252152	55698649	234	0.639689
5	snp40992-scaffold528-736723	48535097	234	0.639641
6	snp41592-scaffold541-1027493	55361506	234	0.639641
6	snp36205-scaffold433-688242	82922388	234	0.639641
14	snp16553-scaffold174-1089567	93492145	234	0.639641
15	snp14719-scaffold1592-620432	26705879	234	0.639641
16	snp55873-scaffold869-136110	30841561	234	0.639641
10	snp25196-scaffold259-5282499	45027841	234	0.639309
10	snp18248-scaffold185-18857810	30887200	234	0.639182
15	snp36696-scaffold445-486479	46244394	234	0.639068
5	snp33461-scaffold392-4573612	53022156	234	0.638787
11	snp9733-scaffold135-1190941	24065368	234	0.638787
1	snp3432-scaffold1105-536012	130287224	233	0.638783
3	snp10475-scaffold1373-2481129	52455131	234	0.638695
1	snp53423-scaffold809-66794	157050828	234	0.638542
3	snp24989-scaffold257-806607	55352802	234	0.638542
4	snp49152-scaffold701-194847	75001538	234	0.638542
7	snp59880-scaffold995-2759707	77403347	234	0.638159
15	snp32441-scaffold37-998369	67722385	234	0.638059
16	snp18355-scaffold186-30266	68596987	234	0.637859
24	snp5521-scaffold1194-101599	51026254	234	0.637819
1	snp14130-scaffold1564-698580	23380011	234	0.637707
3	snp54992-scaffold841-781766	104616958	234	0.637707
28	snp19550-scaffold1970-965104	32661435	234	0.63768
8	snp28007-scaffold300-349822	36171427	234	0.637581
3	snp29624-scaffold321-2486277	70142982	234	0.637221
10	snp48095-scaffold68-3900220	51651896	234	0.637221
7	snp59875-scaffold995-2536819	77178132	234	0.637188
13	snp13048-scaffold150-3055872	50031215	234	0.637115
14	snp12348-scaffold1466-9588	27345494	234	0.637091
10	snp48093-scaffold68-3827001	51578278	234	0.637062
13	snp19443-scaffold1962-66860	41995334	234	0.637062
28	snp16598-scaffold175-356730	21257203	234	0.637054
23	snp41926-scaffold547-425963	19718266	234	0.636904
6	snp16087-scaffold1692-560100	113029913	234	0.636869
7	snp56945-scaffold902-1632212	78732275	234	0.63683
7	snp19201-scaffold1931-325394	95332783	234	0.636797
10	snp38031-scaffold473-604774	99746918	234	0.636797
13	snp58678-scaffold956-1066270	70641749	234	0.636797
24	snp59278-scaffold974-778317	31342626	234	0.636797
6	6_42035155_AF-PAKI	42035155	234	0.636517
9	snp21957-scaffold2158-17555	10973542	234	0.636397
13	snp13006-scaffold150-1182831	48337682	234	0.636157
11	snp27501-scaffold293-1440803	11410998	232	0.636065
6	snp27962-scaffold30-922676	80487198	234	0.635949
25	25_13571678_AF-PAKI	13571678	234	0.63587
23	snp47839-scaffold673-2048684	35619716	234	0.63584
3	snp23578-scaffold238-318159	16725168	234	0.635776
17	snp29988-scaffold327-1704101	16761212	234	0.635726
27	GoatD01.015874	5180733	234	0.6357
6	snp31094-scaffold344-256853	10083795	234	0.635579
6	snp34850-scaffold415-1552588	27539918	234	0.635447
21	snp6488-scaffold1230-383705	33016405	234	0.635447
17	snp52350-scaffold779-685875	70090008	234	0.635432
4	snp44338-scaffold603-2968166	105247008	234	0.635328
13	snp58745-scaffold959-281479	43393535	234	0.635206
7	snp50483-scaffold724-879403	82615208	234	0.634955
7	snp36530-scaffold44-1082592	83077358	234	0.63494
1	snp4180-scaffold113-2584018	55795713	234	0.634771
24	snp721-scaffold102-3724213	22811354	234	0.634771
7	snp21547-scaffold210-2145384	3483064	234	0.634753
4	snp7136-scaffold1264-1527132	29313444	234	0.634666
25	snp13495-scaffold1520-465235	18065472	234	0.634601
6	6_15642402_AF-PAKI	15642402	234	0.63457
9	snp53279-scaffold802-2248804	17086165	234	0.6343
2	snp50949-scaffold739-2556695	62743242	234	0.634242
1	snp8478-scaffold1307-493898	9556496	234	0.63407
6	snp42289-scaffold5565-2384	3472105	234	0.633898
8	snp31803-scaffold356-196057	100257810	234	0.633414
5	snp38505-scaffold487-155899	1027487	234	0.633204
6	snp23903-scaffold241-451166	49470441	234	0.633204
22	snp37321-scaffold4552-10955	58138559	234	0.633204
28	snp39746-scaffold509-501996	11149021	234	0.63306
15	snp41652-scaffold542-423369	33337904	234	0.633034
18	snp18713-scaffold1890-419617	55917661	234	0.633034
3	snp41783-scaffold543-3106061	11135541	234	0.632995
24	snp40913-scaffold526-2730091	45891996	234	0.632995
11	snp21250-scaffold2075-346356	103486441	234	0.632802
17	snp19771-scaffold199-3055141	43764652	234	0.632697
10	snp38027-scaffold473-447808	99905049	234	0.632638
11	snp33898-scaffold4-549361	93936211	234	0.632299
25	snp38326-scaffold485-128788	17131407	234	0.632184
6	snp5633-scaffold1199-900257	43204571	233	0.632055
7	snp8093-scaffold1294-429938	13803943	233	0.631882
2	snp6747-scaffold1245-343446	118103687	234	0.631709
25	snp24695-scaffold2518-441183	2980287	234	0.631559
22	snp54262-scaffold827-4864608	46029826	234	0.631033
7	snp19405-scaffold196-951593	106494659	234	0.631005
20	snp22698-scaffold2254-107595	66870514	234	0.631005
19	snp4635-scaffold1149-659137	39920786	234	0.630906
22	snp18450-scaffold1869-27856	54944121	234	0.630779
25	snp9560-scaffold1343-2662327	30907641	234	0.630779
20	snp52524-scaffold782-3539100	2818949	234	0.630688
5	snp48874-scaffold698-100393	108883859	234	0.630652
24	snp13571-scaffold1525-766836	61291762	234	0.630585
13	snp25870-scaffold267-426141	36698784	234	0.630525
6	snp48614-scaffold690-3032861	105259694	233	0.630491
24	snp10315-scaffold1369-45322	51698504	234	0.629833
29	snp26198-scaffold274-1418475	30563880	234	0.629831
27	snp30217-scaffold333-118621	38434445	234	0.629728
6	snp49740-scaffold710-974383	20300362	234	0.629726
13	snp49022-scaffold7-2509258	30505345	234	0.629703
14	snp44940-scaffold612-1434831	67407865	234	0.629703
27	snp30754-scaffold34-2369055	40479333	234	0.629703
5	snp49865-scaffold712-314597	50896544	234	0.629676
6	snp58144-scaffold94-7651852	72982256	234	0.629485
2	snp20538-scaffold202-7447156	98359931	234	0.629376
6	snp30868-scaffold340-3041963	12340047	234	0.62937
12	snp39116-scaffold498-1427595	72522737	234	0.629245
1	snp23071-scaffold230-3745316	131438712	234	0.629158
2	snp52181-scaffold772-1309503	11773023	234	0.62914
19	snp9021-scaffold1328-1018349	29014132	234	0.628619
28	snp51665-scaffold759-1131156	35187571	234	0.628619
21	snp7148-scaffold1265-142878	18818991	233	0.628582
2	snp6752-scaffold1245-539983	118300553	234	0.62846
16	snp27853-scaffold299-1849789	75256577	234	0.62846
27	snp30219-scaffold333-197907	38355765	234	0.6283
29	snp23332-scaffold2330-410113	45321426	234	0.627623
6	snp27069-scaffold289-628226	57104020	234	0.627582
26	snp55117-scaffold847-279663	42715554	234	0.627481
10	snp8042-scaffold1291-483808	4320664	234	0.627343
26	snp29729-scaffold322-1038244	8522608	234	0.627157
24	snp40903-scaffold526-2351471	45512467	234	0.6258
3	snp1677-scaffold1047-1655364	64784122	234	0.625718
24	snp54883-scaffold84-222943	4681378	234	0.625713
5	snp37638-scaffold463-429470	47847658	234	0.62563
5	snp49885-scaffold712-1154342	51733783	234	0.625613
10	snp11067-scaffold1399-580555	99314684	234	0.625428
15	snp26567-scaffold277-1362847	61046006	234	0.625428
22	snp52636-scaffold787-75598	59410016	234	0.625405
8	snp13913-scaffold1543-204562	7505268	234	0.625361
19	snp1390-scaffold1038-1627105	2542868	234	0.625361
8	snp45307-scaffold619-347104	27765809	234	0.625042
6	snp12553-scaffold148-2154439	33285478	234	0.625025
21	snp25276-scaffold2598-314608	58525348	234	0.624796
12	snp50246-scaffold717-7518881	57631192	234	0.624548
15	snp10890-scaffold139-636379	15576160	234	0.624442
2	snp20548-scaffold202-7906267	97898190	234	0.624197
17	snp21839-scaffold2141-136452	47010445	234	0.624087
24	snp1551-scaffold1042-874308	32994391	234	0.624087
11	snp40689-scaffold52-4523219	31578847	234	0.62408
7	snp20082-scaffold2-3057134	17288499	234	0.624044
8	snp59358-scaffold978-442863	28563191	234	0.623976
15	snp46436-scaffold643-641430	45110538	234	0.623976
9	snp10077-scaffold1358-251736	29103189	234	0.623866
7	snp1228-scaffold1031-482207	85275951	234	0.623716
1	1_20660990_AF-PAKI	20660990	234	0.623687
11	snp52881-scaffold793-1094831	47301629	234	0.623661
5	snp34158-scaffold4005-211391	72261468	234	0.623536
6	snp46541-scaffold645-430913	22552318	234	0.623533
2	snp45097-scaffold614-5139714	84865134	234	0.623478
24	snp54534-scaffold833-340855	39299617	234	0.623327
26	snp26604-scaffold2776-74556	944283	234	0.623312
4	snp27685-scaffold295-5827856	50008124	234	0.623211
20	snp45388-scaffold62-2241087	29566051	234	0.623211
6	snp30541-scaffold3372-1628	9477810	233	0.623195
4	snp23296-scaffold233-528893	36156522	234	0.62313
24	snp20284-scaffold2008-357581	220649	234	0.623114
3	snp29695-scaffold321-5715610	73362598	234	0.622864
3	snp21864-scaffold2144-221443	73381947	234	0.622864
5	snp49874-scaffold712-711496	51297438	234	0.622595
1	snp29542-scaffold320-855334	149999627	234	0.62214
17	snp12488-scaffold1479-31991	62750612	234	0.622013
6	snp41590-scaffold541-929571	55460282	234	0.621974
25	snp30472-scaffold336-690680	8457947	234	0.621974
13	snp5220-scaffold1180-204071	35889692	234	0.621818
4	snp47980-scaffold676-449926	101842219	234	0.621573
1	snp25803-scaffold266-1007957	126434640	234	0.621553
20	snp25357-scaffold2613-224654	62097472	234	0.620102
6	snp2163-scaffold1066-284083	74784159	234	0.61989
7	snp4364-scaffold1137-1079356	6991189	234	0.61989
16	snp3960-scaffold1125-526784	39784019	234	0.619812
6	snp5662-scaffold1199-2118633	44424892	234	0.619703
4	snp4502-scaffold1145-575554	23353535	234	0.619402
12	snp52092-scaffold77-674332	6244115	234	0.619331
12	snp35930-scaffold431-805439	38179253	234	0.619296
15	snp57956-scaffold939-937530	13616947	234	0.619296
19	snp32151-scaffold364-383412	45904006	234	0.619296
21	snp36671-scaffold444-250533	38801114	234	0.619109
6	snp53988-scaffold821-155557	42143763	234	0.618889
6	snp58109-scaffold94-6135784	71459875	234	0.618889
21	snp15076-scaffold1611-115617	58946490	234	0.618889
7	snp50814-scaffold735-821727	28136104	233	0.61878
3	snp56505-scaffold890-358925	65857679	234	0.618276
8	snp28056-scaffold300-2485705	38316743	234	0.618165
27	snp55776-scaffold864-4149903	20931753	234	0.617745
2	GoatD01.007141	6920977	234	0.617246
4	GoatD01.029489	42925503	234	0.617234
4	snp44378-scaffold603-4685773	106979258	234	0.617234
6	snp35094-scaffold42-2458825	50617818	234	0.617234
21	snp18987-scaffold191-1390401	47487098	234	0.617234
22	snp31597-scaffold351-1289888	16580272	234	0.617234
25	snp36466-scaffold438-2363901	18531400	234	0.617234
27	snp30755-scaffold34-2405052	40443078	234	0.617219
9	snp45443-scaffold620-305641	58511083	234	0.617103
11	snp39358-scaffold50-4279021	85157489	234	0.617103
22	snp53600-scaffold816-835946	36266587	234	0.616862
19	snp21741-scaffold2131-687734	48530383	234	0.6168
15	snp45754-scaffold628-140528	40085892	234	0.616678
1	snp32733-scaffold377-2162683	84159545	234	0.616628
1	snp6722-scaffold1244-804089	148352257	234	0.616628
7	snp5688-scaffold12-96833	22429407	234	0.616628
15	snp26594-scaffold277-2550303	62248490	234	0.616628
16	snp52575-scaffold785-15312	72417815	234	0.616628
19	snp32190-scaffold364-2117522	47642181	234	0.616628
20	snp25373-scaffold262-239041	22454026	234	0.616628
20	snp41854-scaffold5452-79293	31657777	234	0.616628
21	snp51452-scaffold754-648424	22020683	234	0.616628
21	snp38770-scaffold492-367620	42898193	234	0.616628
23	snp23874-scaffold2405-179665	1128829	234	0.616628
14	snp37021-scaffold449-276527	60169381	234	0.616482
5	snp19990-scaffold1996-172790	106646304	234	0.616281
15	snp4860-scaffold1162-577168	54611075	233	0.616213
1	snp26467-scaffold276-6912234	96833797	234	0.616185
2	snp22292-scaffold220-862988	2704062	234	0.616021
18	snp9595-scaffold1344-523130	39704515	234	0.616021
19	snp1614-scaffold1046-777736	15437181	234	0.616021
19	snp21725-scaffold2131-42724	47883570	234	0.616021
1	snp2857-scaffold1084-51902	12394378	234	0.615914
1	snp3224-scaffold1097-191500	37369256	234	0.615372
5	snp8931-scaffold1322-89443	86654136	234	0.615372
14	snp51200-scaffold75-1958322	53499695	234	0.615372
2	snp3650-scaffold1113-1281732	16926822	234	0.615309
4	snp34132-scaffold400-2162769	32924431	234	0.615265
6	ilmnseq_rs642934508	67072148	234	0.615265
6	snp58006-scaffold94-1818635	67135632	234	0.615265
14	snp34541-scaffold406-455640	85115932	234	0.615265
16	snp20901-scaffold205-2211096	45799212	234	0.615265
25	snp36451-scaffold438-1616353	19308468	234	0.615265
6	snp12539-scaffold148-1512558	32639307	234	0.615086
3	snp52719-scaffold790-173317	6290876	234	0.614981
3	snp55805-scaffold865-1030542	116495155	234	0.614981
14	snp13372-scaffold1516-385070	82307288	234	0.614981
1	snp26367-scaffold276-2629074	92539331	234	0.614804
3	GoatD01.012998	101521601	234	0.614804
9	snp45436-scaffold620-28095	58788757	234	0.6148
12	snp35943-scaffold431-1405126	37575742	234	0.614702
3	snp46912-scaffold654-1845448	83736997	234	0.614604
3	snp21862-scaffold2144-140583	73462849	234	0.614498
2	snp20480-scaffold202-4984593	100822989	234	0.614456
2	snp18638-scaffold1882-150388	110665073	234	0.614456
10	snp9103-scaffold133-1525029	18014105	234	0.614456
20	snp48821-scaffold694-1646430	34757022	234	0.614456
21	snp11005-scaffold1395-787231	36085192	234	0.614456
22	snp15356-scaffold163-3176046	37990096	234	0.614456
26	snp1025-scaffold1027-650318	10212943	234	0.614456
2	snp20433-scaffold202-2936201	102885234	234	0.614408
6	snp46128-scaffold635-322482	8244296	234	0.614212
3	snp37582-scaffold460-108115	86970991	234	0.614179
4	snp42221-scaffold552-881072	89202682	234	0.613931
11	snp27504-scaffold293-1550198	11301768	234	0.613931
16	snp29495-scaffold32-845015	35427355	234	0.613931
17	snp44793-scaffold609-2798952	18360583	234	0.613931
25	snp30489-scaffold336-1456468	9230275	234	0.613931
14	snp34907-scaffold416-1716407	35931876	234	0.6138
6	snp30878-scaffold340-3468108	11914028	234	0.613635
22	snp13240-scaffold1509-695677	46775329	234	0.613553
18	snp14612-scaffold1589-2562079	28643817	234	0.613536
5	snp6385-scaffold1225-62028	71941070	234	0.613405
22	snp53587-scaffold816-275494	36829326	234	0.613353
1	snp20575-scaffold2027-167610	5942841	234	0.61317
14	snp52815-scaffold791-2396497	37554620	234	0.61317
19	snp16525-scaffold1738-1984870	18849522	234	0.613082
21	snp39942-scaffold51-2025615	45298426	234	0.613082
5	snp23105-scaffold2301-151423	105626278	234	0.612987
2	snp53773-scaffold82-3552284	52331939	234	0.612899
4	snp49423-scaffold704-1824338	84654397	234	0.612899
13	snp5417-scaffold1188-2340332	65537733	234	0.612899
11	snp46790-scaffold653-852367	100261493	233	0.612882
2	snp8263-scaffold130-324423	8983108	234	0.612756
6	snp30866-scaffold340-2955759	12426264	234	0.612752
13	13_80529652_RH-map	80529652	234	0.61251
6	snp35075-scaffold42-1666339	51415707	234	0.612399
13	snp13026-scaffold150-2046045	49202211	234	0.612287
15	snp48109-scaffold680-121253	78850734	234	0.612287
17	snp3983-scaffold1126-645854	23941309	234	0.612098
8	snp32296-scaffold366-3706742	83564855	234	0.61185
14	snp58877-scaffold963-997408	58902024	234	0.61185
4	snp44376-scaffold603-4616158	106912214	234	0.611757
13	snp46252-scaffold638-426723	17104519	234	0.611757
1	snp48445-scaffold688-903917	8637284	234	0.611602
21	snp51499-scaffold754-2838688	19832970	234	0.611597
13	snp25751-scaffold265-1926614	7305129	234	0.61156
28	snp56834-scaffold90-890300	25000948	234	0.61156
20	snp37251-scaffold454-136179	41946760	234	0.611436
10	snp38026-scaffold473-414445	99938551	234	0.61142
26	snp56396-scaffold885-608541	4446235	234	0.61142
25	snp44135-scaffold6-477013	27339194	234	0.611364
18	snp35679-scaffold43-3066467	23035422	234	0.611163
12	snp49557-scaffold707-815821	79964503	234	0.61116
7	snp36388-scaffold437-553976	97488676	234	0.611114
23	snp17102-scaffold1786-435508	22563545	234	0.611028
13	snp45564-scaffold622-1434679	81591617	234	0.610892
21	snp41038-scaffold530-434465	19616089	234	0.610788
2	snp8271-scaffold130-619798	8687015	234	0.610665
4	snp58439-scaffold950-659773	79764951	234	0.610641
21	snp12287-scaffold1460-666008	60833450	234	0.610534
6	snp7256-scaffold1268-370346	40340257	234	0.610464
19	snp3328-scaffold1101-1252671	55033071	234	0.61042
15	snp42848-scaffold57-236572	16518818	234	0.610298
3	snp15888-scaffold167-168465	35613593	234	0.610235
6	snp26802-scaffold281-2913271	39573331	234	0.610235
8	snp51981-scaffold764-1763662	24938136	234	0.610235
15	snp144-scaffold100-3062685	73289955	234	0.610006
4	snp5869-scaffold1205-2096657	13530128	233	0.609952
6	snp20349-scaffold2016-58695	3321029	233	0.60987
6	snp54628-scaffold834-52248	3186774	233	0.609856
10	snp26068-scaffold271-331654	14916401	233	0.609598
15	snp21404-scaffold2088-101629	10126920	234	0.609543
6	Random2.2K-665	30628118	234	0.609488
1	snp4163-scaffold113-1887733	55091371	234	0.608733
21	snp6491-scaffold1230-499822	32901646	234	0.60861
28	snp39808-scaffold509-3046465	13686142	234	0.608352
10	snp17715-scaffold184-370763	74890664	234	0.608067
7	snp24870-scaffold254-3493790	45529076	234	0.607785
22	snp21239-scaffold2073-381137	25523892	234	0.607785
11	snp22592-scaffold2238-934202	81862482	234	0.607734
16	snp3810-scaffold112-6305322	65697505	234	0.607734
3	snp50641-scaffold73-145904	101883745	234	0.607646
21	snp19109-scaffold1921-51786	34527608	234	0.607646
8	snp31912-scaffold356-5061803	105121181	234	0.607481
10	snp48097-scaffold68-3971614	51722836	234	0.60723
2	snp3637-scaffold1113-789292	16432431	234	0.606787
4	snp5012-scaffold117-1038718	71448582	234	0.606675
14	snp44944-scaffold612-1588722	67560716	234	0.606563
25	snp9557-scaffold1343-2499155	30744322	234	0.606563
25	snp9528-scaffold1343-1276221	29522134	234	0.606451
6	snp5628-scaffold1199-654157	42955958	234	0.60582
21	snp14915-scaffold160-147339	26721816	234	0.605724
4	4_37453124_AF-PAKI	37453124	234	0.605696
11	snp17886-scaffold185-3498129	70388371	234	0.605265
17	snp21127-scaffold207-885791	51277860	234	0.605265
6	snp37613-scaffold461-155133	2805884	234	0.605078
24	snp54606-scaffold833-3308152	42258109	234	0.604977
2	2_5328081_AF-PAKI	5328081	234	0.604809
5	snp15797-scaffold1657-22752	116979586	234	0.604746
13	snp21393-scaffold2086-655025	33684781	234	0.604746
20	snp49805-scaffold711-1277882	20102207	234	0.604746
22	snp2968-scaffold109-2592216	9220439	234	0.604611
5	snp19014-scaffold1911-8979	3558208	234	0.604413
1	snp4154-scaffold113-1538339	54738946	234	0.604382
2	snp35764-scaffold430-1594680	96085310	234	0.604382
3	snp46892-scaffold654-1026090	84552819	234	0.604331
24	snp18393-scaffold1861-590028	50521821	234	0.604245
2	snp50956-scaffold739-2835415	62462627	234	0.604159
21	snp39952-scaffold51-2484915	45756268	234	0.604105
5	snp10790-scaffold1384-911703	115436762	234	0.603973
18	snp33188-scaffold389-527411	48403885	234	0.603973
1	snp39651-scaffold504-3119630	32551520	234	0.60391
17	snp47242-scaffold663-747499	66728466	234	0.603849
26	snp31724-scaffold353-1134256	22631855	234	0.603726
1	snp12632-scaffold1480-984227	46591721	234	0.603696
20	snp24962-scaffold2563-53629	12918746	234	0.603696
22	snp13250-scaffold1509-1117124	47197130	234	0.603582
25	snp9567-scaffold1343-2937947	31181622	234	0.603554
17	Random2.2K-1646	5943013	234	0.603526
13	13_80788585_RH-map	80788585	234	0.603459
2	snp27021-scaffold287-2058568	19172913	234	0.603358
10	snp57333-scaffold912-3187741	52810012	234	0.603323
12	snp55042-scaffold842-39585	13267494	234	0.603295
10	snp38033-scaffold473-693452	99661125	234	0.603187
19	snp16506-scaffold1738-1098261	17969465	234	0.603172
6	snp30880-scaffold340-3553070	11828141	234	0.603095
5	snp28815-scaffold310-4784893	67656166	234	0.602849
14	snp11096-scaffold14-1013966	22052796	234	0.602363
6	snp12506-scaffold148-39300	31156496	234	0.601941
11	snp17422-scaffold1803-372096	102781455	234	0.601817
23	snp49926-scaffold714-1153937	38480010	234	0.601796
4	snp46565-scaffold646-46727	21552791	234	0.601545
13	snp23777-scaffold24-1935851	25658302	234	0.601545
3	snp56500-scaffold890-120997	65617004	234	0.60148
4	snp31300-scaffold345-7181666	69588270	234	0.601283
1	snp23063-scaffold230-3420857	131763512	234	0.601274
5	snp43275-scaffold576-1083542	33210633	234	0.601274
15	snp40427-scaffold516-1057333	6032551	234	0.601219
4	snp37221-scaffold453-1181621	60986663	234	0.601107
25	snp36417-scaffold438-126902	20804595	234	0.601107
8	snp21871-scaffold2147-69795	108487817	234	0.601003
13	snp49040-scaffold7-3337534	29685243	234	0.601003
17	snp53405-scaffold806-849256	67902841	234	0.601003
5	snp10761-scaffold1383-259841	106216238	234	0.600882
9	snp31787-scaffold3555-250820	89721015	234	0.600731
12	snp5128-scaffold1176-459949	70900575	234	0.60069
4	snp53924-scaffold820-440546	51060496	234	0.599724
13	snp59122-scaffold97-446740	55230229	234	0.599721
6	snp30845-scaffold340-2114615	13269233	234	0.599595
5	snp10971-scaffold1393-951011	31869701	234	0.599511
25	snp23692-scaffold239-1828869	21685882	234	0.599442
20	snp34072-scaffold40-5599020	48281816	234	0.599425
22	snp13861-scaffold154-2897994	31209998	234	0.599307
16	snp55087-scaffold845-820562	18065500	234	0.599299
17	snp29980-scaffold327-1358187	16413479	234	0.599086
8	snp14862-scaffold16-768498	10029812	234	0.599072
17	snp52708-scaffold79-1712620	30922534	234	0.599071
4	snp27661-scaffold295-4708256	48882300	234	0.598996
2	snp53760-scaffold82-2967299	51742981	234	0.598953
8	snp32268-scaffold366-2385472	84892766	234	0.598835
9	snp8853-scaffold1318-443177	6313782	234	0.598821
4	snp39041-scaffold494-6776236	44130443	234	0.598808
4	snp38613-scaffold49-1173264	110713855	234	0.598808
24	snp13583-scaffold1525-1372817	60678782	234	0.598719
6	snp7820-scaffold1281-1203251	90417624	234	0.598717
9	snp44035-scaffold596-126108	35654821	234	0.598712
11	snp53317-scaffold804-1111567	97159793	234	0.598705
24	snp8244-scaffold13-3372417	15664369	234	0.598705
6	snp7257-scaffold1268-426719	40396508	234	0.598579
6	snp12588-scaffold148-3749188	34893977	234	0.598342
6	snp12589-scaffold148-3778862	34924471	234	0.598342
14	snp11081-scaffold14-350705	21387305	234	0.598136
2	snp7426-scaffold127-2028753	26347511	234	0.598119
6	snp34856-scaffold415-1788672	27770384	234	0.598004
8	snp996-scaffold1026-336100	70727183	234	0.597802
19	snp39522-scaffold502-446081	11732492	234	0.597711
9	snp8460-scaffold1304-2050544	70355759	234	0.597702
22	snp54228-scaffold827-3493092	44659495	234	0.597702
25	snp23668-scaffold239-767232	22747452	234	0.597702
10	snp624-scaffold1019-309020	79703939	234	0.597595
21	snp7156-scaffold1265-491962	18470726	234	0.597595
29	snp11293-scaffold1407-57303	50170355	234	0.597595
29	snp22978-scaffold2292-92329	41382408	234	0.597578
13	snp49103-scaffold7-6094945	26921045	234	0.597567
21	snp14982-scaffold160-3058686	29635612	234	0.597455
27	snp59601-scaffold984-279319	43157191	234	0.597232
8	snp43664-scaffold585-1469243	79286875	234	0.597186
22	snp6349-scaffold1224-934180	5329067	234	0.597186
18	snp41870-scaffold546-629796	12213029	234	0.596845
4	snp34423-scaffold404-1966172	114340663	234	0.596712
11	snp47041-scaffold658-1168322	101539137	234	0.596496
2	snp35903-scaffold430-7539729	90125741	234	0.59628
13	snp7713-scaffold1278-988489	69297667	233	0.596018
6	snp40142-scaffold511-4922405	60374479	234	0.595865
10	snp1422-scaffold104-39435	24749850	234	0.595838
11	snp17969-scaffold185-6972621	66911407	234	0.595509
16	snp21014-scaffold206-579473	16956102	234	0.595433
29	snp59574-scaffold983-163221	6235128	234	0.595356
27	GoatD01.008872	18778868	234	0.595353
1	snp16379-scaffold1727-379972	14122278	234	0.595243
20	snp44683-scaffold607-1068764	38060092	234	0.59518
10	snp25243-scaffold259-7530189	47282952	234	0.594908
3	snp6316-scaffold1223-89559	106924756	234	0.594855
12	snp11157-scaffold140-1375185	48444074	234	0.594855
14	snp34902-scaffold416-1506503	35722356	234	0.594818
13	snp15403-scaffold1634-32984	37901214	234	0.594637
22	snp54253-scaffold827-4509377	45674624	234	0.594637
1	snp37994-scaffold472-439408	22186054	234	0.59453
11	snp18098-scaffold185-12562590	61308259	234	0.59443
5	snp12649-scaffold1483-145765	112306448	234	0.594367
6	snp16081-scaffold1692-315665	112787413	234	0.594326
10	snp33782-scaffold397-2433248	65768828	234	0.59406
3	snp40768-scaffold522-490116	118778598	233	0.593225
11	snp56550-scaffold893-1100083	80416787	234	0.592957
22	snp12874-scaffold1497-2475691	52614002	234	0.592957
24	snp25017-scaffold2573-246212	33925575	234	0.592801
4	snp4511-scaffold1145-941484	23718980	234	0.592496
4	snp38611-scaffold49-1104773	110781983	234	0.592496
14	snp17793-scaffold1849-126193	80964941	234	0.592035
22	snp2928-scaffold109-856511	7494555	234	0.592035
5	snp27779-scaffold297-227633	107858467	234	0.592014
2	snp44993-scaffold614-597129	89347568	234	0.591801
13	snp25737-scaffold265-1289486	6665135	234	0.591801
20	snp46153-scaffold637-387402	46021699	234	0.591801
4	snp14169-scaffold1566-1321473	90851566	234	0.591735
13	snp44907-scaffold611-2609524	4845537	234	0.591735
27	snp51885-scaffold762-2485522	4015235	234	0.591707
6	snp12579-scaffold148-3307894	34449796	233	0.591602
17	snp43354-scaffold578-752501	47782394	234	0.591573
21	snp11028-scaffold1395-1865019	35008430	234	0.591573
8	snp32267-scaffold366-2354214	84924424	234	0.591494
6	snp24447-scaffold248-1080830	76891418	234	0.591486
17	snp19814-scaffold199-4936259	41885550	234	0.591475
17	snp3971-scaffold1126-126273	24457563	234	0.591374
7	snp23244-scaffold2321-386278	96010310	234	0.591341
7	snp36534-scaffold44-1229877	82929419	234	0.591199
19	snp15865-scaffold1667-769123	35602401	234	0.591176
3	snp9914-scaffold1353-511411	100842823	234	0.590886
24	snp704-scaffold102-3006536	22090761	234	0.590815
6	snp7249-scaffold1268-55688	40026095	234	0.590698
11	snp33891-scaffold4-228534	93613817	234	0.590586
6	snp9862-scaffold1352-777499	96947441	234	0.590527
1	snp48214-scaffold682-2287345	71070880	234	0.5904
3	snp50646-scaffold73-328317	102065213	234	0.5904
20	snp49849-scaffold711-3113036	18260056	234	0.590381
3	snp29575-scaffold321-241918	67907255	234	0.590202
3	snp37599-scaffold460-869294	87727935	234	0.590202
3	snp47915-scaffold675-2006757	91264444	234	0.590101
4	snp38624-scaffold49-1619662	110266145	234	0.590101
3	snp52100-scaffold770-280654	61957865	234	0.590026
4	snp807-scaffold1021-732217	31588894	234	0.589995
13	snp25862-scaffold267-110810	37013793	234	0.589995
14	snp58159-scaffold940-84787	85655087	234	0.589995
8	snp2081-scaffold1063-822852	107661965	234	0.589894
4	snp14071-scaffold1559-857941	21923692	234	0.589855
2	snp31730-scaffold3533-245121	28560445	234	0.589853
11	snp9788-scaffold135-3668913	26537108	234	0.589853
1	snp27908-scaffold2996-26708	50752322	234	0.589617
1	snp37410-scaffold456-3549710	60041106	234	0.589617
3	snp22195-scaffold219-1397353	7546305	234	0.589617
4	snp32101-scaffold362-840297	25014666	234	0.589617
4	snp27558-scaffold295-376966	44536990	234	0.589617
5	snp2483-scaffold107-8517680	84744492	234	0.589617
6	snp12600-scaffold148-4272728	35425838	234	0.589617
6	snp5680-scaffold1199-2850796	45156751	234	0.589617
6	snp52109-scaffold771-245006	46214946	234	0.589617
6	snp40086-scaffold511-2457675	62834521	234	0.589617
7	snp49987-scaffold716-495785	33010401	234	0.589617
10	snp24661-scaffold251-1295876	56416755	234	0.589617
11	snp28636-scaffold309-136000	35501004	234	0.589617
12	snp22515-scaffold223-267728	77713041	234	0.589617
21	snp32302-scaffold3669-11639	19130799	234	0.589617
24	snp13175-scaffold1502-852768	48072324	234	0.589617
25	snp21782-scaffold2133-163513	39826196	234	0.589617
6	6_20695624_AF-PAKI	20695624	234	0.589607
6	snp7854-scaffold1281-2573893	89046546	234	0.589593
25	snp44144-scaffold6-887184	26929760	234	0.589506
8	snp14849-scaffold16-261284	10538726	234	0.589482
1	snp2257-scaffold1069-1215480	65278049	234	0.589332
4	snp37204-scaffold453-480338	60278944	234	0.589332
8	snp12191-scaffold1454-637569	56637460	233	0.58922
3	snp8022-scaffold129-2620915	31755908	234	0.588907
6	snp12886-scaffold1498-318307	45722762	234	0.588907
6	snp59460-scaffold980-512583	86198530	234	0.588907
8	snp44178-scaffold600-47648	15371625	234	0.588907
12	snp3151-scaffold1095-2717545	55179295	234	0.588907
13	snp31409-scaffold348-426541	76783063	234	0.588907
14	snp4096-scaffold1129-1076461	9033192	234	0.588907
14	snp53679-scaffold818-280881	31827877	234	0.588907
14	Random2.2K-1461	74690073	234	0.588907
15	snp54720-scaffold837-1832092	24481572	234	0.588907
17	snp14244-scaffold1569-577182	57484769	234	0.588907
18	snp9600-scaffold1344-741295	39926799	234	0.588907
18	snp9601-scaffold1344-794509	39980749	234	0.588907
21	snp1580-scaffold1044-763510	407168	234	0.588907
21	snp14947-scaffold160-1591138	28167835	234	0.588907
24	snp34985-scaffold417-2062345	56257067	234	0.588907
25	snp9543-scaffold1343-1948754	30192209	234	0.588907
27	GoatD01.030465_O	216505	234	0.588907
27	snp11996-scaffold1441-293071	16500546	234	0.588907
6	snp11979-scaffold1440-432774	112041070	234	0.588904
9	snp36928-scaffold448-1192606	78918341	232	0.588875
4	snp4495-scaffold1145-254201	23032011	234	0.588806
3	snp29238-scaffold315-267925	109516602	234	0.58869
6	snp4410-scaffold1139-1461685	109745122	234	0.58869
5	snp49881-scaffold712-971758	51551473	234	0.588546
1	snp27922-scaffold3-211054	142638865	234	0.58828
8	snp55269-scaffold851-892066	1370271	234	0.58828
9	snp8959-scaffold1324-161351	90328403	234	0.58828
15	snp26542-scaffold277-260750	59942778	234	0.58828
4	snp44292-scaffold603-1032912	103299289	234	0.588197
5	snp47315-scaffold665-526820	34119539	234	0.588197
10	snp24662-scaffold251-1332145	56380548	234	0.588197
14	snp6174-scaffold1218-244697	63625472	234	0.588197
19	snp10646-scaffold1377-2150054	24097083	234	0.588197
19	snp24029-scaffold244-1944036	28169892	234	0.588197
22	snp11271-scaffold1404-658279	12389483	234	0.588197
7	snp36404-scaffold437-1296526	98224644	234	0.58805
27	snp37801-scaffold466-937327	21995292	234	0.587991
21	snp15644-scaffold165-2315021	54696675	233	0.587857
3	snp40787-scaffold522-1328894	117933056	234	0.5878
14	snp43168-scaffold574-1348952	69741297	234	0.587753
6	snp58004-scaffold94-1727662	67042652	234	0.587527
23	snp29282-scaffold3157-114177	46618179	234	0.587527
2	snp45126-scaffold614-6409832	83590083	234	0.587255
6	snp4416-scaffold1139-1669659	109953548	234	0.587255
12	snp50115-scaffold717-1928815	63227514	234	0.587255
25	snp14800-scaffold1597-66351	42072592	234	0.587255
13	snp44885-scaffold611-1647381	3878476	234	0.587226
15	snp54729-scaffold837-2266194	24916902	234	0.587226
[truncated: 37,285 more rows]

## Sheet: Fst_NU_BA
Supplementary file: Genetic differentiation (Fst) between Egyptian Nubian and Barki goat breeds
CHR	SNP	POS	NMISS	FST
6	snp7624-scaffold1273-248604	40982644	231	0.914583
6	snp26768-scaffold281-1436966	38091565	231	0.857321
6	snp16820-scaffold1760-823922	36498331	231	0.848357
6	snp17109-scaffold1789-197608	50092811	231	0.846327
6	snp12891-scaffold1498-560289	45963557	231	0.841159
14	snp8380-scaffold1300-860783	10302583	231	0.832255
6	6_34193381_AF-PAKI	34193381	231	0.826897
6	snp12577-scaffold148-3245543	34386561	231	0.826897
6	snp30827-scaffold340-1374445	14012807	231	0.825167
6	snp52124-scaffold771-805954	46773590	231	0.822326
6	snp4460-scaffold1143-278921	94219862	231	0.819784
6	snp12574-scaffold148-3074052	34212443	231	0.818867
6	snp7622-scaffold1273-181266	40917327	231	0.817979
6	snp54013-scaffold821-1145339	41150643	231	0.817514
6	snp30802-scaffold340-250189	15137588	231	0.81435
20	snp58520-scaffold952-925472	60967107	231	0.805006
6	snp7623-scaffold1273-214583	40948616	230	0.803548
14	snp4098-scaffold1129-1154925	9112516	231	0.80267
6	snp58995-scaffold968-1350121	29702490	231	0.797985
13	snp23747-scaffold24-591136	24310003	231	0.797904
6	snp26793-scaffold281-2492160	39150759	231	0.793819
10	snp18190-scaffold185-16347839	33430261	231	0.787566
4	snp44321-scaffold603-2275617	104553325	231	0.787507
6	snp12576-scaffold148-3166776	34307394	231	0.786951
6	snp54008-scaffold821-914173	41385076	231	0.781165
21	snp51490-scaffold754-2484167	20188528	231	0.778071
6	snp30825-scaffold340-1270511	14116546	231	0.773375
6	snp58979-scaffold968-677832	29025606	231	0.770185
6	snp30821-scaffold340-1076911	14310591	231	0.769959
28	snp54846-scaffold838-3479273	28210425	231	0.76926
6	snp59988-scaffold999-243335	2162545	231	0.76709
3	snp48357-scaffold687-591445	38063130	231	0.761015
1	snp46689-scaffold65-2302839	106428851	231	0.757737
10	snp58351-scaffold947-2770507	69354939	231	0.757737
4	snp44308-scaffold603-1741016	104016156	231	0.75429
13	13_80968816_RH-map	80968816	231	0.754049
6	snp24461-scaffold248-1677643	77490672	231	0.753359
6	snp59493-scaffold980-1344268	87026491	231	0.750952
6	snp16179-scaffold170-650450	7208182	231	0.750353
25	snp11661-scaffold143-1610893	33465404	231	0.750054
6	snp26806-scaffold281-3102445	39764156	231	0.745305
9	snp4766-scaffold1159-138779	38365373	231	0.7431
6	snp26785-scaffold281-2116966	38772709	231	0.73805
6	snp5670-scaffold1199-2453396	44759620	231	0.735933
6	snp30823-scaffold340-1209238	14178198	231	0.735652
6	snp52924-scaffold795-486047	16637583	231	0.734656
6	snp12578-scaffold148-3277158	34418818	231	0.734114
3	snp44020-scaffold595-5359848	27364230	231	0.731664
13	snp49020-scaffold7-2405956	30608629	231	0.731122
7	snp13786-scaffold1539-553483	1196030	231	0.73049
6	snp26778-scaffold281-1849901	38506633	231	0.730336
4	snp18324-scaffold1859-204865	16328960	231	0.730149
22	snp54257-scaffold827-4662885	45827292	231	0.726233
4	snp53926-scaffold820-538885	51160407	231	0.723156
1	snp11819-scaffold1438-978173	127754149	231	0.722951
11	snp24326-scaffold247-6085225	43596318	231	0.719423
6	snp23902-scaffold241-414385	49507882	231	0.717513
6	snp30820-scaffold340-1028551	14358997	231	0.717138
6	snp12588-scaffold148-3749188	34893977	231	0.71707
6	snp12589-scaffold148-3778862	34924471	231	0.71707
6	snp57999-scaffold94-1510778	66826462	231	0.716315
6	snp12575-scaffold148-3117100	34257575	231	0.715384
6	GoatD01.012043_O	14978606	231	0.713083
21	snp11003-scaffold1395-703856	36168946	231	0.712777
8	snp31832-scaffold356-1490704	101552163	231	0.710408
13	snp46259-scaffold638-720235	17399227	231	0.710201
6	snp26757-scaffold281-954177	37608512	231	0.709893
6	snp2186-scaffold1066-1237520	75747830	231	0.709447
25	snp9543-scaffold1343-1948754	30192209	231	0.709447
2	snp47678-scaffold670-1143747	10500206	231	0.709344
6	snp7621-scaffold1273-139768	40875771	231	0.709344
25	snp11660-scaffold143-1558661	33412939	231	0.708999
6	snp26758-scaffold281-999345	37653431	231	0.708184
6	snp41631-scaffold541-2708974	53671465	231	0.708184
6	snp41592-scaffold541-1027493	55361506	231	0.708184
21	snp15650-scaffold165-2554627	54455375	231	0.708184
6	snp26769-scaffold281-1490752	38144878	231	0.707793
9	snp32117-scaffold363-518342	34213084	231	0.707401
1	snp17104-scaffold1788-77512	13714329	231	0.707381
6	snp23903-scaffold241-451166	49470441	231	0.706752
6	snp57986-scaffold94-927772	66247096	231	0.704465
4	snp27628-scaffold295-3262137	47431819	231	0.701911
8	snp15971-scaffold1680-134790	96849881	231	0.700805
21	snp2-scaffold51-384125	43650260	231	0.69904
21	snp12278-scaffold1460-270864	61228299	231	0.698887
16	snp53563-scaffold815-936560	6890327	231	0.698733
6	snp16814-scaffold1760-528032	36199742	231	0.695447
5	snp2343-scaffold107-2296737	78507446	231	0.694374
6	snp49727-scaffold710-432727	20844275	231	0.694035
2	snp8271-scaffold130-619798	8687015	231	0.692237
20	snp57368-scaffold913-1376610	8054735	231	0.688353
3	snp56214-scaffold879-707482	77711066	231	0.686417
28	snp42444-scaffold561-918058	22543770	231	0.686096
21	snp2904-scaffold1089-273412	8686494	231	0.686022
4	snp1929-scaffold1053-1241461	3027223	231	0.685639
6	snp41420-scaffold539-678975	93119275	231	0.685639
21	snp51486-scaffold754-2257978	20414027	231	0.685639
25	snp50747-scaffold734-589388	24102153	231	0.685639
26	snp1112-scaffold1029-1086772	37024298	231	0.685639
6	snp23916-scaffold241-1012122	48909801	231	0.685627
9	snp36801-scaffold447-366693	84168109	231	0.685627
21	snp6479-scaffold1230-6199	33388524	231	0.685627
21	GoatD01.043602	27131012	231	0.685584
16	snp1594-scaffold1045-277909	33654290	231	0.685381
16	snp1595-scaffold1045-307666	33684351	231	0.685381
15	Random2.2K-1545	63237017	231	0.685358
27	snp30788-scaffold34-3833187	39014421	231	0.685232
9	snp43750-scaffold588-817568	13952783	231	0.685187
16	snp3774-scaffold112-4801210	64200825	231	0.685116
16	snp27347-scaffold2905-69098	78964801	231	0.685116
3	3_7699659_AF-PAKI	7699659	231	0.685078
1	snp48436-scaffold688-538658	8271780	231	0.684799
28	snp19530-scaffold1970-35665	31738761	231	0.684798
6	snp52915-scaffold795-150295	16301985	231	0.684593
5	snp38446-scaffold486-3342946	22416667	231	0.684518
21	snp11005-scaffold1395-787231	36085192	231	0.684227
12	snp3144-scaffold1095-2461512	54922286	231	0.684069
4	GoatD01.015228	104018753	231	0.683775
6	snp58977-scaffold968-556276	28903049	231	0.683775
6	snp57991-scaffold94-1137330	66450372	231	0.683323
16	snp45218-scaffold617-273933	244654	231	0.679362
6	snp12889-scaffold1498-459920	45863398	231	0.677123
21	snp11016-scaffold1395-1276583	35596028	231	0.67681
11	snp24747-scaffold253-1015709	90837128	231	0.674658
5	snp43303-scaffold577-605934	14642989	231	0.674267
6	snp5630-scaffold1199-758444	43061877	229	0.673235
4	snp21788-scaffold2139-46203	14715830	231	0.672021
25	snp9499-scaffold1343-109239	28355519	231	0.669767
8	snp32249-scaffold366-1480321	85804093	231	0.669485
6	snp4459-scaffold1143-231170	94268080	231	0.66892
6	snp11979-scaffold1440-432774	112041070	231	0.665859
6	snp7253-scaffold1268-239195	40209422	231	0.665677
6	snp5632-scaffold1199-856786	43160722	231	0.664319
4	snp34131-scaffold400-2113709	32972873	231	0.663945
22	snp6352-scaffold1224-1068939	5194539	231	0.663856
7	snp1801-scaffold105-1044230	71346599	231	0.663784
25	snp11659-scaffold143-1510888	33369328	231	0.663545
13	snp15109-scaffold1613-474119	42523401	231	0.662857
6	snp26802-scaffold281-2913271	39573331	231	0.662478
13	snp5414-scaffold1188-2181656	65694500	231	0.659757
11	snp40630-scaffold52-1924140	28982422	231	0.659719
9	snp345-scaffold1008-2188512	47627837	231	0.659263
20	snp25406-scaffold262-1865234	24084766	231	0.659263
3	snp29579-scaffold321-370088	68033400	231	0.658972
4	snp34384-scaffold404-314905	115997831	231	0.658972
1	snp2259-scaffold1069-1280568	65343528	231	0.657735
18	snp52187-scaffold773-111377	63064709	231	0.656956
1	snp32728-scaffold377-1966001	84357740	231	0.656678
4	snp10520-scaffold1375-936183	18958145	231	0.656427
9	snp36845-scaffold447-2292768	82243732	231	0.656047
6	snp40032-scaffold511-206092	65101680	231	0.655874
11	snp24757-scaffold253-1426299	91250427	231	0.655874
6	snp5628-scaffold1199-654157	42955958	231	0.654289
23	snp38877-scaffold493-830639	41957224	231	0.652977
9	snp31785-scaffold3555-154546	89630152	231	0.651981
25	snp44157-scaffold6-1434535	26384017	231	0.65176
14	snp21424-scaffold209-842033	75888374	231	0.651125
13	snp5219-scaffold1180-142160	35951605	231	0.651051
3	snp32069-scaffold361-411298	119682046	231	0.650867
6	snp19456-scaffold1964-83980	9352637	231	0.650866
6	snp41412-scaffold539-321894	93477032	231	0.650696
7	snp30644-scaffold339-3541902	61738779	231	0.650696
16	snp55913-scaffold869-1891310	32601538	231	0.650696
18	snp34712-scaffold411-1157981	45504321	231	0.650528
6	snp52104-scaffold771-4330	45972755	231	0.650378
6	snp54001-scaffold821-659557	41638377	231	0.649907
21	snp30995-scaffold3422-282148	13193841	231	0.647835
9	snp5445-scaffold1191-510547	50837280	231	0.643831
23	snp47796-scaffold673-241721	33832989	231	0.643513
1	snp42342-scaffold559-158645	10264446	231	0.643089
1	snp25541-scaffold263-1531980	111521337	231	0.643089
5	snp36643-scaffold443-588048	16542470	231	0.642686
21	snp38851-scaffold492-3642242	39628567	231	0.642686
25	snp23694-scaffold239-1911906	21603543	231	0.642686
8	snp43653-scaffold585-986065	79770929	231	0.639475
25	snp44132-scaffold6-364342	27450158	231	0.639098
14	snp34922-scaffold416-2397891	36614506	231	0.637983
23	snp38885-scaffold493-1213765	41572216	231	0.637723
21	snp52032-scaffold765-604231	12302183	231	0.637463
17	snp52370-scaffold779-1605526	69179037	231	0.637203
13	snp23732-scaffold24-4592	23719908	231	0.637033
17	snp52371-scaffold779-1634655	69149852	231	0.636476
17	snp3986-scaffold1126-804555	23785159	231	0.636108
1	snp52891-scaffold794-23037	29400936	231	0.635836
2	snp50929-scaffold739-1729796	63569262	231	0.635836
1	snp14095-scaffold1560-755958	41765765	231	0.635375
6	snp26791-scaffold281-2397474	39056220	231	0.635375
4	snp15284-scaffold1629-710004	11311936	231	0.632889
10	snp56260-scaffold88-731475	37160053	231	0.632531
16	snp19863-scaffold1991-150314	19200242	231	0.630795
7	snp19403-scaffold196-860429	106583314	231	0.630263
8	snp55284-scaffold851-1516848	1994886	231	0.630263
26	GoatD01.006398	47799418	231	0.630263
15	snp29169-scaffold313-1103170	64430480	231	0.630253
24	snp54544-scaffold833-773414	39732191	231	0.630243
3	snp6612-scaffold1236-491858	79314238	231	0.62973
13	snp10413-scaffold1372-610565	53868636	231	0.62973
1	snp47790-scaffold672-2076422	84094923	231	0.629513
6	snp26760-scaffold281-1091449	37746029	231	0.629513
6	snp26795-scaffold281-2584254	39243101	231	0.629513
9	snp16044-scaffold169-576161	8247128	231	0.629513
10	snp17711-scaffold184-195085	75067990	231	0.629513
16	snp21017-scaffold206-694084	16839862	231	0.629513
16	snp39382-scaffold500-688344	21754949	231	0.629513
20	snp45338-scaffold62-99283	27423915	231	0.629513
21	snp32609-scaffold374-972755	23883088	231	0.629513
23	snp59315-scaffold975-1010641	36319500	231	0.629513
6	snp7254-scaffold1268-284790	40254822	231	0.629172
1	snp19498-scaffold197-373855	15839481	231	0.628772
6	snp23934-scaffold241-1840612	48074647	231	0.628772
10	snp4961-scaffold1169-78144	96380247	231	0.628772
15	snp14719-scaffold1592-620432	26705879	231	0.628599
15	snp41957-scaffold548-595050	53845885	231	0.628599
20	snp45351-scaffold62-628421	27958191	231	0.628599
24	snp54604-scaffold833-3248317	42198357	229	0.628442
7	snp56901-scaffold901-675494	24117675	231	0.628128
3	snp43615-scaffold582-1093323	81806198	231	0.627977
6	snp12552-scaffold148-2118357	33249084	231	0.627977
9	snp340-scaffold1008-1945335	47384645	231	0.627977
10	snp33736-scaffold397-380352	63714621	231	0.627977
17	snp47250-scaffold663-1080427	66402116	231	0.627977
5	snp14279-scaffold157-1500294	18625211	231	0.627354
6	snp30830-scaffold340-1517821	13868975	231	0.627354
6	snp40053-scaffold511-1070977	64228064	231	0.627354
19	snp6403-scaffold1229-208239	23553648	231	0.627354
21	snp18984-scaffold191-1227352	47321773	231	0.627354
14	snp51210-scaffold75-2363734	53908092	231	0.627104
25	snp11282-scaffold1406-283885	38772268	231	0.627079
20	snp14308-scaffold1570-117208	58850502	231	0.626731
26	snp1025-scaffold1027-650318	10212943	231	0.626731
6	snp5648-scaffold1199-1546690	43853896	231	0.625918
4	snp27562-scaffold295-524955	44686025	231	0.625141
6	snp12602-scaffold148-4351563	35505421	231	0.624356
22	snp12868-scaffold1497-2180770	52318319	231	0.623016
6	snp12601-scaffold148-4322356	35476169	231	0.622611
6	snp16808-scaffold1760-286094	35955623	231	0.622611
6	snp16112-scaffold1698-77702	116572235	231	0.622611
27	snp22375-scaffold221-1487422	15201783	231	0.622611
6	snp26801-scaffold281-2855223	39514043	231	0.618101
6	snp40063-scaffold511-1472643	63822282	231	0.615919
13	snp56110-scaffold875-2486438	13410961	231	0.615909
6	snp9903-scaffold1352-2650363	95065806	231	0.614954
3	snp6605-scaffold1236-189468	79612716	231	0.614912
6	snp30871-scaffold340-3144774	12237490	231	0.61464
1	snp16775-scaffold1758-67457	102235149	231	0.614594
6	snp57875-scaffold935-243254	40689544	230	0.614169
6	snp26751-scaffold281-747096	37401587	231	0.613428
14	GoatD01.044460	39161275	231	0.612319
16	snp17231-scaffold18-378654	25212470	231	0.612184
9	snp36986-scaffold448-3685148	76452280	231	0.61211
17	snp12495-scaffold1479-395260	62391045	231	0.612063
15	snp32460-scaffold37-1777645	66941876	231	0.611788
6	snp27461-scaffold2927-147529	4468954	231	0.611536
14	snp35372-scaffold425-577485	19738696	231	0.610945
6	snp5633-scaffold1199-900257	43204571	230	0.610331
17	snp16275-scaffold1714-71380	27035192	231	0.610022
2	snp29017-scaffold312-3303927	72828002	231	0.606862
15	snp52427-scaffold781-710110	36722936	231	0.605465
9	snp366-scaffold1008-3116545	48560116	231	0.60493
27	snp23615-scaffold2383-219035	7050141	231	0.60493
3	snp40789-scaffold522-1395389	117864878	231	0.604093
14	snp52799-scaffold791-1692438	38257170	231	0.604093
26	snp56383-scaffold885-57683	4998899	231	0.604093
2	snp46043-scaffold631-2611160	43524628	231	0.603686
13	snp45540-scaffold622-360135	82673964	231	0.603686
9	snp4813-scaffold1159-2172732	40396412	231	0.603278
6	6_44694785_AF-PAKI	44694785	231	0.603114
6	snp58029-scaffold94-2851338	68170435	231	0.603114
25	snp23650-scaffold239-58685	23457739	231	0.602872
7	snp55219-scaffold85-1399157	89753336	231	0.60287
13	snp58731-scaffold958-1251636	22573914	231	0.602715
6	snp7248-scaffold1268-14447	39985135	231	0.602461
19	snp23088-scaffold2300-193213	51758533	231	0.602289
11	snp17841-scaffold185-1452068	72428670	231	0.602147
3	snp42123-scaffold55-3654235	58008530	231	0.599076
3	snp56507-scaffold890-455952	65956182	231	0.598995
1	snp17103-scaffold1788-26861	13663155	231	0.598859
3	snp43914-scaffold595-600288	22583863	231	0.598859
5	snp51028-scaffold740-324012	89921559	231	0.598859
11	snp2882-scaffold1086-579729	36915631	231	0.598859
13	snp32521-scaffold371-1176706	40342302	231	0.598859
19	snp15869-scaffold1667-943224	35775875	231	0.59873
14	snp1863-scaffold1052-1425329	24823607	231	0.598663
10	snp39465-scaffold501-1177345	81784072	231	0.598335
1	snp42360-scaffold559-890088	10982749	231	0.598233
1	snp26367-scaffold276-2629074	92539331	231	0.598233
11	snp37468-scaffold457-586364	35871225	231	0.598233
20	snp52302-scaffold776-1122884	35864539	231	0.598233
25	snp23682-scaffold239-1377449	22138261	231	0.598233
24	snp27771-scaffold2969-253233	9548824	231	0.597939
5	snp32380-scaffold368-884018	75300746	231	0.597695
6	snp4239-scaffold1131-444134	3801285	231	0.597695
13	snp44892-scaffold611-1948771	4179145	231	0.597695
13	snp48705-scaffold691-2985461	58903739	231	0.597695
20	snp46225-scaffold637-3551906	42838159	231	0.597695
21	snp1580-scaffold1044-763510	407168	231	0.597695
21	snp50354-scaffold72-2072174	11050256	231	0.597695
2	snp53700-scaffold82-413063	49178247	231	0.597606
15	snp26542-scaffold277-260750	59942778	231	0.597606
23	snp49952-scaffold714-2213425	39534590	231	0.597606
2	snp47691-scaffold670-1746452	9900685	230	0.597525
15	snp4853-scaffold1162-278089	54906385	231	0.596979
1	snp21832-scaffold214-1862087	68806469	231	0.596795
1	snp36301-scaffold435-1938166	75615308	231	0.596795
4	snp32101-scaffold362-840297	25014666	231	0.596795
4	snp27636-scaffold295-3609665	47776311	231	0.596795
6	snp58996-scaffold968-1405713	29759230	231	0.596795
6	snp26753-scaffold281-805705	37459874	231	0.596795
6	snp27968-scaffold30-1186994	80754569	231	0.596795
10	snp1449-scaffold104-1195828	25902927	231	0.596795
10	snp24662-scaffold251-1332145	56380548	231	0.596795
13	snp27392-scaffold291-972263	587933	231	0.596795
20	snp43247-scaffold575-2532751	15481649	231	0.596795
25	snp9550-scaffold1343-2237381	30481879	231	0.596675
15	snp57885-scaffold937-337074	59107714	231	0.596619
1	snp32716-scaffold377-1472901	84848216	231	0.596587
12	snp48862-scaffold697-973491	84440775	231	0.596263
4	snp10518-scaffold1375-860436	19034400	231	0.596008
6	snp59002-scaffold968-1666605	30020914	231	0.595894
11	snp18093-scaffold185-12290354	61582218	231	0.595894
11	snp24753-scaffold253-1235197	91058365	231	0.595894
2	snp3621-scaffold1113-144193	15786105	231	0.595344
3	snp24995-scaffold257-1083109	55074064	231	0.595265
3	snp15451-scaffold164-189347	73797164	231	0.595265
6	snp30829-scaffold340-1484914	13901585	231	0.595265
21	snp51455-scaffold754-805123	21863987	231	0.595265
6	snp12529-scaffold148-1117280	32243636	231	0.59499
6	snp26773-scaffold281-1672113	38327501	231	0.594953
10	snp43098-scaffold572-2252848	5954370	231	0.594521
1	snp55668-scaffold863-1317264	49367861	230	0.594182
9	snp59057-scaffold969-1324297	31834933	231	0.593776
11	snp28670-scaffold309-1592003	34044100	231	0.593192
22	snp2952-scaffold109-1882644	8507478	231	0.59288
1	snp26951-scaffold285-1735800	116196617	231	0.591978
10	snp1499-scaffold104-3399075	28079084	231	0.591978
20	snp49805-scaffold711-1277882	20102207	231	0.591978
18	snp33204-scaffold389-1187995	47740500	231	0.591512
11	snp17856-scaffold185-2154478	71728216	231	0.591213
7	snp40024-scaffold510-2766431	103743420	231	0.591081
6	snp52926-scaffold795-567136	16718907	231	0.590998
6	snp12512-scaffold148-326194	31448495	231	0.588085
13	snp6093-scaffold1216-539861	10009857	231	0.58424
17	snp5979-scaffold121-1660220	11391289	231	0.584127
5	snp42489-scaffold562-1470991	59970888	231	0.5839
5	GoatD01.025411_O	92059093	231	0.5839
3	snp17591-scaffold1825-76237	17794330	231	0.583606
6	snp12816-scaffold1495-207957	116007013	231	0.583271
9	snp33520-scaffold3935-170914	90061741	231	0.582732
2	snp20424-scaffold202-2485175	103339913	231	0.582439
2	snp53759-scaffold82-2933750	51709385	231	0.582188
6	snp54002-scaffold821-693080	41606728	231	0.582131
13	snp25749-scaffold265-1836755	7215069	231	0.581824
28	snp44845-scaffold610-12764	9646248	231	0.581824
15	snp32208-scaffold365-152209	78384837	231	0.581399
4	snp23296-scaffold233-528893	36156522	231	0.580478
6	snp26777-scaffold281-1816828	38473627	231	0.580324
11	snp40689-scaffold52-4523219	31578847	231	0.579785
4	snp4991-scaffold117-184097	72304947	231	0.579246
10	snp10868-scaffold1389-432877	1133974	231	0.575253
25	snp9551-scaffold1343-2270352	30515001	230	0.574804
20	snp52468-scaffold782-1102435	5256793	231	0.57417
20	GoatD01.017563	17590489	231	0.573811
6	snp16815-scaffold1760-560278	36232621	231	0.573698
2	snp20365-scaffold202-58130	105789735	230	0.572267
1	snp48215-scaffold682-2326080	71032143	231	0.572005
5	snp2374-scaffold107-3710006	79936627	231	0.571895
6	snp34851-scaffold415-1591800	27579191	231	0.571847
2	snp35735-scaffold430-474565	97220885	231	0.57146
6	snp5678-scaffold1199-2786607	45092988	231	0.57146
6	snp12580-scaffold148-3342396	34484359	231	0.571428
22	snp18455-scaffold1869-275584	55191102	231	0.571428
2	snp1822-scaffold1050-410006	1619247	231	0.57096
11	snp56525-scaffold893-75944	81442864	231	0.57096
1	snp36361-scaffold436-388028	147239720	231	0.570832
4	snp4511-scaffold1145-941484	23718980	231	0.570832
6	Random2.2K-696	68305243	231	0.570832
8	snp43677-scaffold585-2065405	78687545	231	0.570832
16	snp27884-scaffold299-3166651	76570293	231	0.570832
26	snp11493-scaffold142-1355043	27104501	231	0.570832
1	snp29897-scaffold325-113963	20348412	231	0.570712
3	snp29629-scaffold321-2734204	70390569	231	0.570417
1	snp16776-scaffold1758-103460	102199061	231	0.570122
6	snp24473-scaffold248-2205567	78018184	231	0.569355
19	snp57801-scaffold931-1856640	6435096	230	0.568294
20	snp14680-scaffold1591-1139583	11432220	231	0.567754
22	snp3014-scaffold1091-493994	28496980	231	0.567515
17	snp4649-scaffold1150-60324	24771784	231	0.567149
4	snp7118-scaffold1264-794749	28576636	231	0.566692
5	snp2366-scaffold107-3312407	79535357	231	0.566692
18	snp4915-scaffold1164-1420241	1435287	231	0.566589
27	snp30249-scaffold333-1452858	37111249	231	0.566444
6	snp49739-scaffold710-942502	20331587	231	0.56586
26	snp58580-scaffold954-454796	3308737	231	0.56586
12	snp38180-scaffold4795-174175	362324	231	0.565629
11	snp2877-scaffold1086-343316	37152749	231	0.565128
6	snp24479-scaffold248-2451728	78265646	231	0.565109
11	snp24767-scaffold253-1835132	91671881	231	0.564998
10	snp57300-scaffold912-1783327	54206030	231	0.564772
3	GoatD01.012998	101521601	231	0.563451
7	snp15569-scaffold1647-404751	96532513	231	0.563451
8	snp31857-scaffold356-2593399	102654474	231	0.563451
20	snp4427-scaffold114-158609	39438562	231	0.563178
8	snp12228-scaffold1455-554779	88115312	231	0.562706
5	snp28808-scaffold310-4457760	67328157	231	0.561354
6	snp26735-scaffold281-115871	36764986	231	0.561354
6	snp58001-scaffold94-1593662	66909519	231	0.561354
9	snp43401-scaffold579-1762825	64576208	231	0.561354
9	snp36887-scaffold447-4082549	80461056	231	0.561354
12	snp28533-scaffold305-1249750	11977092	231	0.561354
16	snp32482-scaffold370-415499	9913868	231	0.561354
21	snp1581-scaffold1044-793182	377235	231	0.561354
6	snp18682-scaffold189-87790	5747165	231	0.560239
6	snp46538-scaffold645-305493	22426963	231	0.560239
7	snp56944-scaffold902-1595193	78770049	231	0.560239
8	snp26650-scaffold2793-11235	45898227	231	0.560239
9	snp45456-scaffold620-841281	57974298	231	0.560239
10	snp16259-scaffold1711-4791	79336718	231	0.560239
14	snp6174-scaffold1218-244697	63625472	231	0.560239
19	snp26106-scaffold2716-793816	50776387	231	0.560239
20	snp25369-scaffold262-40108	22254261	231	0.560239
20	snp44678-scaffold607-874691	37864710	231	0.560239
21	snp23827-scaffold240-1773419	14199268	231	0.560239
2	snp40392-scaffold515-4009362	44720288	231	0.559709
6	ilmnseq_rs647207540	66917415	231	0.559709
6	ilmnseq_rs662161074	66923604	231	0.559709
6	ilmnseq_rs655197517	66923637	231	0.559709
10	snp18128-scaffold185-13744722	36026737	231	0.559709
5	snp12791-scaffold149-2823184	39887271	231	0.559122
6	snp35050-scaffold42-620618	52468657	231	0.559122
8	snp31924-scaffold356-5574101	105633376	231	0.559122
9	snp4794-scaffold1159-1334940	39555783	231	0.559122
27	snp51895-scaffold762-2968547	3544999	231	0.559122
2	snp47679-scaffold670-1179894	10463291	231	0.55881
6	snp12522-scaffold148-730506	31851817	231	0.55881
11	snp17970-scaffold185-7006873	66877031	231	0.55881
13	snp44868-scaffold611-862301	3087587	231	0.55881
15	snp1715-scaffold1048-921862	29347621	231	0.55881
18	snp33191-scaffold389-675191	48254181	231	0.55881
20	snp48821-scaffold694-1646430	34757022	231	0.55881
20	snp54673-scaffold836-455624	68201387	231	0.55881
21	snp21341-scaffold2084-459570	64833025	231	0.55881
3	snp29598-scaffold321-1165941	68832678	231	0.557969
22	snp13264-scaffold1509-1747800	47823093	231	0.557969
10	snp5133-scaffold1177-111450	8307922	231	0.557909
13	snp13047-scaffold150-2998877	49975754	231	0.557909
18	snp34713-scaffold411-1210890	45446528	231	0.557909
6	snp54010-scaffold821-1011653	41285688	231	0.55743
28	snp31321-scaffold346-148254	8822742	231	0.557036
15	snp18467-scaffold187-107344	11104013	231	0.557006
6	snp30817-scaffold340-918098	14469982	231	0.55677
11	snp24756-scaffold253-1360453	91184401	230	0.556706
15	snp34629-scaffold41-1096955	63239640	231	0.556596
8	snp42369-scaffold56-136023	88532184	231	0.556354
3	snp8027-scaffold129-2778874	31913352	231	0.556127
21	GoatD01.052196	25477348	231	0.555966
21	snp58181-scaffold942-625850	49097847	231	0.555966
9	snp59089-scaffold969-2680082	30476440	231	0.555545
13	snp6120-scaffold1216-1637797	11106583	230	0.555231
23	snp41922-scaffold547-241667	19902836	231	0.553765
8	snp3851-scaffold1121-1257823	30859339	231	0.553437
10	snp7918-scaffold1287-214149	29084323	231	0.553437
6	snp59020-scaffold968-2472589	30831884	231	0.553108
6	snp7256-scaffold1268-370346	40340257	231	0.553108
6	snp30864-scaffold340-2868320	12513254	231	0.552779
4	Random2.2K-406	8938494	230	0.552309
6	snp40096-scaffold511-2916012	62386041	231	0.552196
17	snp32640-scaffold375-613795	56054898	231	0.552196
14	snp4108-scaffold1129-1645694	9586516	231	0.551732
9	snp321-scaffold1008-1123690	46559336	231	0.551462
26	snp26604-scaffold2776-74556	944283	231	0.551462
2	snp6921-scaffold1252-490971	81522614	231	0.551258
7	snp10014-scaffold1356-1266343	57276052	231	0.551191
1	snp12632-scaffold1480-984227	46591721	231	0.551012
13	snp5244-scaffold1180-1240305	34845457	231	0.551012
9	snp45514-scaffold620-3297699	55506869	231	0.550788
12	snp30517-scaffold3369-2894	16292943	231	0.550388
4	snp58493-scaffold950-2957680	77443505	231	0.549784
12	GoatD01.054643	20416164	231	0.549784
25	snp29752-scaffold3220-348924	37715697	231	0.549784
6	snp26792-scaffold281-2459180	39118052	231	0.549521
11	snp26958-scaffold2851-149087	104752318	231	0.549476
6	snp52911-scaffold795-18975	16169314	231	0.549371
8	snp44578-scaffold606-2270061	51564296	231	0.549371
22	snp6356-scaffold1224-1260096	5004791	231	0.54909
16	snp39378-scaffold500-512710	21932882	231	0.548442
21	snp38814-scaffold492-2146782	41129117	231	0.548442
6	snp36197-scaffold433-344971	82574479	231	0.548209
17	snp53403-scaffold806-777914	67973412	231	0.548209
6	snp26809-scaffold281-3254094	39913786	231	0.547493
6	snp31088-scaffold344-5399	9872044	231	0.546687
28	snp19543-scaffold1970-600115	32298146	231	0.546265
3	snp50883-scaffold737-1021846	98938370	231	0.545866
13	snp56285-scaffold881-863316	45681874	231	0.545637
21	snp3409-scaffold1103-71016	52647350	231	0.545637
29	snp11293-scaffold1407-57303	50170355	231	0.545637
10	snp25175-scaffold259-4357627	44101224	231	0.545174
12	snp31325-scaffold347-90863	2308166	231	0.545174
2	snp20453-scaffold202-3798923	102014915	231	0.545009
6	snp59010-scaffold968-2081531	30441024	231	0.545009
6	snp26790-scaffold281-2339532	38998199	231	0.545009
21	snp7156-scaffold1265-491962	18470726	231	0.545009
5	snp12782-scaffold149-2393437	39453515	231	0.544778
21	snp32622-scaffold374-1539974	24447566	231	0.544616
2	snp2204-scaffold1067-634195	66651654	231	0.544379
6	snp52110-scaffold771-279149	46249736	231	0.544352
6	snp40039-scaffold511-481088	64820842	231	0.543465
8	snp28182-scaffold300-8079620	43939747	230	0.541202
20	snp45342-scaffold62-242137	27567839	231	0.540847
10	snp1465-scaffold104-1907400	26602521	231	0.540742
1	snp4180-scaffold113-2584018	55795713	231	0.540471
7	snp33081-scaffold386-12677	73605832	231	0.540104
7	snp15560-scaffold1647-62793	96874657	231	0.539491
25	snp30472-scaffold336-690680	8457947	231	0.539491
6	snp48569-scaffold690-1091100	107183678	231	0.539242
15	snp6693-scaffold1243-343279	50171954	231	0.53883
28	snp7903-scaffold1285-295666	23019955	231	0.538099
1	snp25517-scaffold263-480097	110442872	231	0.537886
4	snp23289-scaffold233-223558	36465861	231	0.537186
12	snp1163-scaffold1030-963856	76470842	231	0.536706
8	snp28063-scaffold300-2773514	38605094	231	0.536174
12	snp50116-scaffold717-1970784	63185488	231	0.536174
19	snp3302-scaffold1101-14122	53808199	231	0.536174
26	snp52235-scaffold774-1402773	6525149	231	0.536174
6	snp12814-scaffold1495-143648	116072762	231	0.536122
7	snp21514-scaffold210-673526	2013592	231	0.536122
23	snp43531-scaffold5805-10990	46742557	231	0.535826
25	snp44155-scaffold6-1365946	26452516	231	0.535826
6	snp40135-scaffold511-4577005	60719838	231	0.535386
3	snp11940-scaffold144-4544247	50305519	231	0.533828
13	snp32492-scaffold371-9682	41501812	231	0.533828
22	snp9469-scaffold1342-174825	11937558	231	0.533828
27	snp56361-scaffold883-402982	13019344	231	0.533828
13	snp3208-scaffold1096-334261	11625039	231	0.533594
6	snp58129-scaffold94-6962703	72290258	231	0.533297
7	snp21508-scaffold210-410569	1757243	231	0.533297
3	snp22208-scaffold219-2009010	6932930	231	0.533084
4	snp5836-scaffold1205-654525	12090451	231	0.533084
5	snp48940-scaffold698-3252120	112029471	231	0.533084
8	snp12193-scaffold1454-717418	56724585	231	0.533084
11	snp24216-scaffold247-1107778	38610700	231	0.533084
22	snp2928-scaffold109-856511	7494555	231	0.533084
6	snp31101-scaffold344-532264	10362832	231	0.533069
11	snp20729-scaffold204-2109606	75980834	231	0.533069
1	snp55847-scaffold868-199792	3530748	231	0.532827
21	snp15631-scaffold165-1720025	55287616	231	0.532827
3	snp6606-scaffold1236-218377	79584165	231	0.53274
9	snp35462-scaffold427-2183459	42765767	231	0.532655
12	snp39101-scaffold498-814119	73133509	231	0.532655
6	snp40155-scaffold511-5493595	59802430	231	0.532625
6	snp58093-scaffold94-5429126	70758177	231	0.532357
11	snp39267-scaffold50-117682	89320345	231	0.532338
13	snp11748-scaffold1433-238485	37621174	231	0.532338
21	snp25058-scaffold258-1820597	5854327	231	0.532241
21	snp14926-scaffold160-617129	27196534	231	0.532241
20	snp25389-scaffold262-932171	23149991	231	0.532229
21	snp14953-scaffold160-1864806	28442293	231	0.531886
12	snp9148-scaffold1332-354978	42468588	230	0.531581
6	snp26770-scaffold281-1530933	38185434	230	0.531161
20	snp49806-scaffold711-1336010	20044142	231	0.531096
22	snp2909-scaffold109-51266	6690130	231	0.530003
6	snp40141-scaffold511-4882048	60415118	231	0.529469
6	snp42037-scaffold549-163323	91793057	231	0.529444
13	snp20565-scaffold2022-343905	16346868	231	0.52865
1	snp19499-scaffold197-420534	15884859	231	0.528347
28	snp3379-scaffold1102-1439866	4169980	231	0.52819
3	snp48293-scaffold684-37892	116096397	231	0.528098
17	snp5898-scaffold1206-188193	14872392	231	0.528098
12	snp13618-scaffold1526-783007	10164184	231	0.528008
23	snp51798-scaffold761-3855926	30725825	230	0.526965
21	snp38807-scaffold492-1893172	41379489	231	0.526566
5	snp12157-scaffold1450-214293	107173759	231	0.525664
3	snp29667-scaffold321-4413630	72057922	231	0.525006
5	snp28805-scaffold310-4337983	67208231	231	0.524918
19	snp41348-scaffold537-3286795	59376198	231	0.524918
25	snp2525-scaffold1074-255246	9788658	231	0.524918
25	snp55821-scaffold866-562146	14454665	231	0.524918
5	snp33583-scaffold394-2473852	45046609	231	0.524884
20	snp49795-scaffold711-878006	20501280	231	0.524852
11	snp4297-scaffold1133-1455361	33250423	231	0.524763
1	snp15431-scaffold1636-122585	13008167	231	0.524021
6	snp30798-scaffold340-80001	15308985	231	0.524021
13	snp27396-scaffold291-1118508	440518	231	0.524021
19	snp9018-scaffold1328-887519	29144916	231	0.524021
20	snp44659-scaffold607-124266	37114689	231	0.524021
23	snp47799-scaffold673-354261	33945678	231	0.524021
28	snp3344-scaffold1102-42671	5562788	231	0.524021
3	snp17373-scaffold180-742677	100143884	231	0.523124
20	snp51015-scaffold74-795599	16998439	231	0.523124
26	snp18576-scaffold1878-487468	13947714	231	0.523124
19	snp41366-scaffold537-3992740	60081152	231	0.522324
7	snp10401-scaffold1372-114716	33963199	231	0.521894
23	snp10237-scaffold1368-1272193	5482734	231	0.521894
3	snp15832-scaffold1661-131461	3871389	231	0.521403
8	snp21876-scaffold2147-257467	108299137	231	0.521403
1	snp4154-scaffold113-1538339	54738946	231	0.521266
2	snp35764-scaffold430-1594680	96085310	231	0.521266
16	snp29848-scaffold324-115807	12160353	231	0.521206
1	snp25548-scaffold263-1800081	111809578	231	0.521103
6	snp36196-scaffold433-277237	82505537	231	0.521015
21	snp11007-scaffold1395-863547	36008899	231	0.520925
3	snp47922-scaffold675-2335502	90913204	231	0.520638
21	snp32603-scaffold374-724691	23636085	231	0.520638
2	snp53778-scaffold82-3746710	52528717	231	0.520531
2	snp20413-scaffold202-2044387	103787285	231	0.520531
3	snp7995-scaffold129-1472152	30601707	231	0.520531
3	snp8022-scaffold129-2620915	31755908	231	0.520531
3	snp1694-scaffold1047-2361794	65488387	231	0.520531
4	snp15044-scaffold1609-379263	116662996	231	0.520531
4	snp46397-scaffold641-378530	118757652	231	0.520531
5	snp33467-scaffold392-4822934	52770249	231	0.520531
6	snp15032-scaffold1606-76319	11455084	231	0.520531
6	snp26776-scaffold281-1774557	38431246	231	0.520531
7	snp55230-scaffold85-1981640	90322724	231	0.520531
7	snp39984-scaffold510-1084725	102063117	231	0.520531
8	snp54393-scaffold830-416522	60011580	231	0.520531
13	snp6538-scaffold1231-784814	62434614	231	0.520531
13	snp8545-scaffold1308-2703982	76340113	231	0.520531
20	snp25373-scaffold262-239041	22454026	231	0.520531
24	snp59820-scaffold994-280293	5186568	231	0.520531
27	snp26224-scaffold275-200779	25011036	231	0.520531
13	snp49009-scaffold7-1973248	31040139	231	0.520009
17	snp21162-scaffold207-2406553	52806268	229	0.51998
1	snp37410-scaffold456-3549710	60041106	231	0.519119
1	snp23027-scaffold230-1686346	133504793	231	0.519119
2	snp22287-scaffold220-665932	2901895	231	0.519119
3	snp11609-scaffold1426-374714	427607	231	0.519119
5	snp12731-scaffold149-139094	37179394	231	0.519119
5	snp47996-scaffold678-84026	52223469	231	0.519119
5	snp8940-scaffold1322-468938	87036947	231	0.519119
6	snp7625-scaffold1273-304049	41037445	231	0.519119
6	snp40143-scaffold511-4959330	60337471	231	0.519119
6	snp40131-scaffold511-4403586	60894165	231	0.519119
6	snp40086-scaffold511-2457675	62834521	231	0.519119
7	snp5687-scaffold12-64284	22396793	231	0.519119
10	snp43122-scaffold572-3204190	5004509	231	0.519119
17	snp46856-scaffold653-3698151	27574898	231	0.519119
17	snp50382-scaffold720-67431	30589147	231	0.519119
19	snp6413-scaffold1229-709711	23053214	231	0.519119
19	snp56674-scaffold896-1743043	37535101	231	0.519119
19	snp43728-scaffold5871-57262	50684550	231	0.519119
23	snp31005-scaffold3423-386211	33505214	231	0.519119
24	snp54911-scaffold84-1429874	3489570	231	0.519119
24	snp54612-scaffold833-3550191	42500467	231	0.519119
25	snp11662-scaffold143-1640308	33495045	231	0.519119
26	snp29948-scaffold3266-89336	1053441	231	0.519119
27	snp11996-scaffold1441-293071	16500546	231	0.519119
27	GoatD01.005520	33916075	231	0.519119
27	snp30769-scaffold34-3016070	39828583	231	0.519119
7	snp24870-scaffold254-3493790	45529076	231	0.519069
3	snp55805-scaffold865-1030542	116495155	231	0.519058
5	snp2496-scaffold107-9062139	85292830	231	0.519058
5	snp8897-scaffold1319-606872	86009352	231	0.519058
6	snp12508-scaffold148-134876	31252563	231	0.519058
6	snp35037-scaffold42-86113	52999944	231	0.519058
7	snp20040-scaffold2-1309819	15538575	231	0.519058
13	snp3205-scaffold1096-184567	11475341	231	0.519058
14	snp10338-scaffold1370-223346	41848208	231	0.519058
14	snp47863-scaffold674-903752	94453466	231	0.519058
18	snp4475-scaffold1144-210332	8930336	231	0.519058
21	snp52029-scaffold765-505342	12401132	231	0.519058
26	snp21479-scaffold2095-155506	2704133	231	0.519058
29	snp54102-scaffold825-214678	24699716	231	0.519058
28	snp23224-scaffold232-575778	8190865	231	0.518648
6	snp42230-scaffold553-31444	21919284	231	0.518645
6	snp26805-scaffold281-3072521	39733758	231	0.518645
9	snp36834-scaffold447-1778656	82758146	231	0.518607
11	snp18009-scaffold185-8733885	65150123	231	0.5182
2	Random2.2K-184	31542578	231	0.517952
3	snp52719-scaffold790-173317	6290876	231	0.517952
3	snp11935-scaffold144-4232680	49984428	231	0.517952
4	snp55976-scaffold87-1804154	95890757	231	0.517952
4	snp49521-scaffold706-2042402	97163384	231	0.517952
5	snp38393-scaffold486-912440	24855884	231	0.517952
13	snp44882-scaffold611-1509680	3740760	231	0.517952
13	snp39573-scaffold503-1586361	21071570	231	0.517952
16	snp21047-scaffold206-2091020	15452078	231	0.517952
17	snp14459-scaffold1578-487729	33695105	231	0.517952
18	snp18287-scaffold1857-203757	56165541	231	0.517952
29	snp19378-scaffold1959-234101	48495822	231	0.517952
13	snp32544-scaffold371-2233313	39285815	231	0.517949
1	snp2262-scaffold1069-1422130	65486489	231	0.517703
8	snp54388-scaffold830-220735	59815831	231	0.517703
17	snp44768-scaffold609-1659692	19499934	231	0.517703
21	snp50343-scaffold72-1623625	10602882	231	0.517703
24	snp37141-scaffold451-1162786	13983250	231	0.517703
16	snp23554-scaffold2374-145979	1072870	231	0.517447
3	snp29625-scaffold321-2520457	70177343	231	0.517346
5	snp2497-scaffold107-9106120	85336862	231	0.517346
10	snp18106-scaffold185-12891021	36883557	231	0.517346
17	snp3983-scaffold1126-645854	23941309	231	0.516931
17	snp52350-scaffold779-685875	70090008	231	0.516931
18	snp21620-scaffold2118-635291	50871470	231	0.516931
21	snp38817-scaffold492-2285132	40990396	231	0.516931
6	snp27073-scaffold289-801213	57277219	231	0.516842
6	snp7867-scaffold1281-3069811	88548104	231	0.516842
11	snp28674-scaffold309-1793838	33839528	231	0.516842
15	snp36724-scaffold445-1655329	47418075	231	0.516842
2	snp53728-scaffold82-1603359	50369633	231	0.516517
6	snp41595-scaffold541-1176061	55209895	231	0.516517
9	snp8445-scaffold1304-1378829	71031168	231	0.516517
12	snp11163-scaffold140-1687597	48130341	231	0.516101
6	snp27123-scaffold289-3031596	59496880	231	0.515943
2	snp40377-scaffold515-3422344	45310168	231	0.515856
6	snp12535-scaffold148-1376238	32502437	231	0.515731
6	snp57874-scaffold935-212397	40658741	231	0.515404
6	snp48567-scaffold690-1007687	107266984	231	0.515404
4	snp53924-scaffold820-440546	51060496	231	0.514322
6	snp7249-scaffold1268-55688	40026095	231	0.514212
3	snp7786-scaffold1280-10206	115110635	231	0.514075
15	snp36691-scaffold445-195738	45953109	231	0.513397
1	snp48339-scaffold686-750643	47759699	231	0.513327
4	snp5875-scaffold1205-2329755	13766317	231	0.513327
19	snp24055-scaffold245-81312	5669690	231	0.513327
13	snp13968-scaffold155-79657	42987369	231	0.512994
1	snp6721-scaffold1244-775587	148380537	231	0.512812
6	snp12558-scaffold148-2382815	33517310	231	0.512812
4	snp807-scaffold1021-732217	31588894	231	0.512202
28	snp39879-scaffold509-6168186	16816125	231	0.510096
3	snp43922-scaffold595-934312	22937184	231	0.510077
2	snp8356-scaffold130-4211037	5101584	231	0.509614
2	snp53817-scaffold82-5480814	54285519	231	0.509485
2	snp53808-scaffold82-5070885	53873960	231	0.509184
6	snp4378-scaffold1139-87216	108368547	231	0.508727
3	snp9914-scaffold1353-511411	100842823	231	0.50861
29	snp25307-scaffold2606-66766	46146541	231	0.508527
14	snp42643-scaffold566-2762233	16336453	231	0.50798
20	snp26657-scaffold28-209218	17594083	231	0.50798
6	snp7257-scaffold1268-426719	40396508	231	0.50746
3	snp44017-scaffold595-5235941	27242111	231	0.507091
13	snp25882-scaffold267-1023951	36098518	231	0.507035
15	snp56191-scaffold878-221104	65871523	231	0.506928
22	snp56006-scaffold870-803222	59203770	231	0.506721
13	snp17689-scaffold1834-1307	1956730	231	0.506373
1	snp11310-scaffold1409-69105	101928176	231	0.506351
6	snp48621-scaffold690-3371094	104918551	231	0.506351
14	snp3475-scaffold1107-521294	65456044	231	0.506351
20	snp25892-scaffold2676-138124	17244241	231	0.506351
24	snp53208-scaffold800-1235264	26378508	231	0.506351
7	snp59867-scaffold995-2183636	76812535	231	0.506187
13	snp32530-scaffold371-1615483	39901859	231	0.506187
13	snp7742-scaffold1278-2108489	68179958	231	0.506187
16	GoatD01.038152_O	25375212	231	0.506187
5	snp2307-scaffold107-680833	76880666	231	0.505445
9	snp43742-scaffold588-512907	13647775	231	0.505445
12	snp42721-scaffold568-1506019	18965606	231	0.505445
13	snp13101-scaffold150-5532904	52515229	231	0.505445
14	snp4101-scaffold1129-1300490	9236647	231	0.505445
15	snp57878-scaffold937-54770	59390562	231	0.505445
25	snp2527-scaffold1074-342447	9875260	231	0.505445
8	snp28056-scaffold300-2485705	38316743	231	0.505268
11	snp24366-scaffold247-7788661	45283998	231	0.505239
8	snp32268-scaffold366-2385472	84892766	231	0.505091
15	snp50628-scaffold728-706362	10854315	231	0.505091
1	snp44252-scaffold601-1187060	7290562	231	0.504702
21	snp7646-scaffold1276-763056	67349176	231	0.504212
22	snp2926-scaffold109-763159	7399683	231	0.504083
3	snp47089-scaffold659-1594054	96139216	231	0.50379
11	snp9747-scaffold135-1854428	24724559	231	0.50317
5	snp51057-scaffold740-1509467	88735700	231	0.501758
6	snp52138-scaffold771-1362553	47327222	231	0.501343
15	snp46423-scaffold643-39491	45715810	231	0.501234
8	snp15961-scaffold168-60054	10862222	231	0.500755
5	snp38445-scaffold486-3252831	22506984	231	0.500702
1	snp17081-scaffold1783-272495	7454440	231	0.500512
27	snp7578-scaffold1270-51774	8269494	231	0.500096
5	snp47327-scaffold665-1059656	34657220	231	0.499663
9	snp8460-scaffold1304-2050544	70355759	231	0.499663
16	snp26285-scaffold2751-24549	30676354	231	0.499607
6	snp26780-scaffold281-1934289	38590195	231	0.49944
6	snp36215-scaffold433-1162426	83400743	231	0.499265
13	snp35306-scaffold423-1067658	72606929	230	0.499196
6	snp20356-scaffold2017-182167	9242064	231	0.498945
17	snp5982-scaffold121-1805327	11536631	231	0.498234
6	snp34850-scaffold415-1552588	27539918	231	0.498188
8	snp14857-scaffold16-542181	10258059	231	0.498102
2	snp7492-scaffold127-4921555	23435930	231	0.497831
18	snp34720-scaffold411-1488039	45171094	230	0.497772
19	snp29368-scaffold3175-291610	52645519	231	0.497723
2	snp27021-scaffold287-2058568	19172913	231	0.497529
25	snp23703-scaffold239-2312394	21225575	231	0.497433
18	snp21286-scaffold208-1374530	7229060	231	0.497252
26	snp52209-scaffold774-219490	7709822	231	0.497252
11	snp24365-scaffold247-7737011	45230633	231	0.497157
8	snp30031-scaffold328-472439	13076726	230	0.497006
4	snp34431-scaffold404-2371140	113940912	231	0.496978
8	snp54453-scaffold830-3109616	62701559	231	0.496978
13	snp49040-scaffold7-3337534	29685243	231	0.496781
21	snp25044-scaffold258-1107788	6567435	231	0.496781
21	snp38800-scaffold492-1591907	41674658	231	0.49631
20	snp57382-scaffold913-2031052	8711529	231	0.496074
20	snp52539-scaffold782-4165696	2196053	231	0.496007
6	ilmnseq_rs669741195	70777648	231	0.495051
6	ilmnseq_rs668535829	70781581	231	0.495051
7	snp7348-scaffold1269-3706531	50364324	231	0.495051
22	snp6357-scaffold1224-1304998	4959676	231	0.495051
6	snp17112-scaffold1789-313255	49975308	231	0.494871
9	snp308-scaffold1008-591394	46026696	231	0.493583
7	snp36595-scaffold441-223449	12139885	231	0.493391
25	snp38350-scaffold485-1203702	16043370	231	0.493391
7	snp22324-scaffold2204-613526	35511181	231	0.493271
27	snp30316-scaffold333-4355396	34218361	231	0.49302
28	snp7898-scaffold1285-97342	23218495	231	0.49302
1	snp40562-scaffold519-2850421	80424852	231	0.492947
1	snp59172-scaffold971-391612	144818903	231	0.492947
2	snp45131-scaffold614-6654844	83343747	231	0.492947
5	snp51128-scaffold748-627709	103095868	231	0.492947
11	snp20747-scaffold204-2867918	76731924	231	0.492947
13	snp45550-scaffold622-800407	82228952	231	0.492947
22	snp15820-scaffold1658-280524	9578297	231	0.492947
5	snp40747-scaffold521-1978466	29833399	231	0.492659
7	snp5431-scaffold1190-4268	100249346	231	0.49265
21	snp38798-scaffold492-1487677	41775111	231	0.49265
6	snp26761-scaffold281-1124570	37779121	231	0.492301
17	snp21127-scaffold207-885791	51277860	231	0.492301
3	snp10666-scaffold1378-578833	9222802	231	0.492281
2	snp6753-scaffold1245-572865	118333891	231	0.492056
4	snp36581-scaffold440-1762802	76976566	231	0.492056
10	snp58318-scaffold947-1425133	68005609	231	0.492056
11	snp18013-scaffold185-8886177	64996869	231	0.492056
13	snp58713-scaffold958-432366	21753725	231	0.492056
24	snp8249-scaffold13-3555588	15479454	231	0.491903
6	snp49720-scaffold710-175819	21102981	231	0.491895
22	snp55365-scaffold857-700947	24069562	231	0.491703
4	snp38965-scaffold494-3452288	40809927	231	0.491448
6	snp48564-scaffold690-884140	107391888	231	0.491164
7	Random2.2K-826	79754464	231	0.491164
15	snp26540-scaffold277-109170	59790664	231	0.491164
26	snp47510-scaffold67-599567	15033648	231	0.491164
6	6_20695624_AF-PAKI	20695624	231	0.490921
1	snp21687-scaffold2121-161328	69059264	231	0.490386
7	snp59673-scaffold989-53342	25419326	231	0.489881
28	snp39855-scaffold509-5061106	15707370	231	0.489077
11	snp24737-scaffold253-585344	90411038	230	0.489011
28	snp7897-scaffold1285-51084	23264816	231	0.488869
20	snp57389-scaffold913-2326208	9009425	231	0.48884
27	snp56374-scaffold883-850484	13464669	231	0.48884
21	snp24408-scaffold2471-130121	29901340	231	0.488173
28	snp11431-scaffold1416-248910	2836719	231	0.488173
7	snp41452-scaffold54-11625	38687294	231	0.488001
1	snp48178-scaffold682-895865	72466181	231	0.487833
29	snp53043-scaffold799-533336	33027342	231	0.487342
14	snp55065-scaffold843-753121	14188554	231	0.487164
5	snp19990-scaffold1996-172790	106646304	231	0.48704
6	snp25699-scaffold2643-752480	103927848	231	0.48704
14	snp16541-scaffold174-608586	93009494	231	0.48704
11	snp15212-scaffold1621-1304894	59747754	231	0.486953
3	snp29624-scaffold321-2486277	70142982	231	0.486738
6	snp16824-scaffold1760-971301	36645232	231	0.486297
17	snp5897-scaffold1206-129735	14930575	231	0.48624
4	snp7128-scaffold1264-1189495	28977725	231	0.485864
5	snp43291-scaffold577-177980	14210211	231	0.485666
2	snp6767-scaffold1245-1143582	118907890	231	0.48555
21	snp28619-scaffold307-480982	31269064	231	0.485448
15	snp41696-scaffold542-2418334	31321091	231	0.485342
21	snp6516-scaffold1230-1550857	31852681	231	0.485228
5	snp19604-scaffold1980-177701	47237701	231	0.484602
9	snp32108-scaffold363-161499	34568758	230	0.484114
4	snp44420-scaffold603-6516996	108819032	231	0.483743
24	snp40859-scaffold526-466583	43627428	231	0.483691
3	snp17380-scaffold180-1013244	100416335	231	0.483531
4	snp38997-scaffold494-4868658	42231756	231	0.48348
3	snp1644-scaffold1047-129784	63251315	231	0.483274
19	snp39522-scaffold502-446081	11732492	231	0.483274
8	snp28007-scaffold300-349822	36171427	231	0.48304
6	snp4842-scaffold1161-50417	2586355	231	0.482483
6	snp40034-scaffold511-264890	65042221	231	0.482483
17	snp5992-scaffold121-2249358	11981496	231	0.481304
4	snp58439-scaffold950-659773	79764951	231	0.481201
8	snp33266-scaffold391-77936	6937586	231	0.481083
14	snp44922-scaffold612-596418	66568721	231	0.481083
5	snp33572-scaffold394-2026538	44597424	231	0.481023
5	snp32379-scaffold368-836934	75349132	231	0.481023
6	snp23908-scaffold241-670363	49250504	231	0.481023
8	snp28012-scaffold300-564374	36385911	231	0.481023
11	snp17836-scaffold185-1240807	72640044	231	0.481023
24	snp54903-scaffold84-1074885	3843695	231	0.481023
2	snp45104-scaffold614-5403359	84599266	231	0.480969
17	snp25601-scaffold264-62310	6094846	231	0.480738
4	snp5832-scaffold1205-524377	11959800	231	0.480498
10	snp31506-scaffold349-2354654	58584657	231	0.480498
17	snp47287-scaffold663-2716999	64780008	231	0.480345
25	snp9546-scaffold1343-2058304	30302371	231	0.480345
15	15_79607890_AF-PAKI	79607890	231	0.48013
20	snp11411-scaffold1413-68922	16110618	231	0.480112
21	snp15685-scaffold165-4004952	53003168	231	0.480112
3	snp15496-scaffold164-2265780	75877446	231	0.479928
7	snp22618-scaffold224-758695	100477563	231	0.479928
9	snp8959-scaffold1324-161351	90328403	231	0.479928
12	snp3171-scaffold1095-3476519	55928957	231	0.479928
13	snp44889-scaffold611-1808985	4040757	231	0.479928
25	snp38325-scaffold485-86562	17173720	231	0.479928
26	snp47560-scaffold67-2680933	17119351	231	0.479928
27	snp56365-scaffold883-537701	13152868	231	0.479928
6	GoatD01.046794_O	18059400	231	0.479606
25	snp27352-scaffold2909-42493	37495216	231	0.479606
3	snp18881-scaffold190-1023448	62091951	231	0.479348
3	snp1693-scaffold1047-2332604	65465811	231	0.479348
6	snp30870-scaffold340-3108878	12273239	231	0.479348
17	snp52351-scaffold779-748107	70027495	231	0.479348
27	snp51853-scaffold762-1073530	5417603	231	0.479348
3	snp55790-scaffold865-429460	117094720	231	0.478977
5	snp12781-scaffold149-2350980	39410541	231	0.478841
4	snp34132-scaffold400-2162769	32924431	231	0.478831
22	snp12829-scaffold1497-503387	50649625	231	0.478811
11	snp24207-scaffold247-635926	38141522	231	0.478421
11	snp22574-scaffold2238-136501	82645074	231	0.477888
20	snp58524-scaffold952-1052688	61095136	231	0.477869
11	snp17420-scaffold1803-251452	102901664	231	0.477731
25	snp9538-scaffold1343-1707575	29951587	231	0.477611
7	snp29809-scaffold323-2302928	40994657	231	0.477335
3	snp10430-scaffold1373-465729	54454410	231	0.47724
2	snp32316-scaffold367-583329	127020034	231	0.477214
24	snp27318-scaffold290-3411080	35468247	231	0.477214
6	snp52941-scaffold795-1204118	17357273	231	0.476675
6	snp57869-scaffold935-9613	40455979	231	0.476675
13	snp48667-scaffold691-1265329	60637987	231	0.476557
5	snp43290-scaffold577-147742	14179232	231	0.476501
3	snp214-scaffold1004-747507	66909070	231	0.476438
4	snp20836-scaffold2044-375433	1191971	231	0.476438
6	snp46554-scaffold645-988463	23110465	231	0.476438
10	snp21977-scaffold216-548520	98678820	231	0.476438
13	snp49072-scaffold7-4673088	28342613	231	0.476241
6	snp30869-scaffold340-3073191	12309347	231	0.476198
10	snp5131-scaffold1177-48304	8244351	231	0.476198
15	snp1737-scaffold1048-1862128	28412969	231	0.476136
9	snp36945-scaffold448-1916578	78193023	231	0.475813
13	snp7710-scaffold1278-858691	69423331	231	0.475813
20	snp44683-scaffold607-1068764	38060092	231	0.475813
14	snp51200-scaffold75-1958322	53499695	231	0.475596
27	snp30264-scaffold333-2077650	36489891	231	0.475592
13	snp22908-scaffold2282-230088	78614491	231	0.475324
8	snp22778-scaffold2272-82484	11949855	230	0.475181
6	snp52111-scaffold771-311664	46282589	231	0.475136
19	snp4642-scaffold1149-1019159	40281315	231	0.474629
1	snp40577-scaffold519-3516089	81089634	231	0.474341
4	snp10855-scaffold1386-1371212	16667342	231	0.474341
4	snp34082-scaffold400-81763	35004138	231	0.474341
4	snp27689-scaffold295-5999204	50168587	231	0.474341
5	GoatD01.028696	56369656	231	0.474341
6	snp26752-scaffold281-776198	37430746	231	0.474341
6	snp41632-scaffold541-2747022	53633692	231	0.474341
8	snp34583-scaffold409-430205	58129470	231	0.474341
8	snp43637-scaffold585-317127	80444212	231	0.474341
8	snp19315-scaffold1950-98535	87455713	231	0.474341
9	snp43739-scaffold588-408914	13543114	231	0.474341
10	snp48072-scaffold68-2874056	50631087	231	0.474341
11	snp22573-scaffold2238-91745	82689664	231	0.474341
11	snp39297-scaffold50-1480921	87964494	231	0.474341
12	Random2.2K-1304	82318616	231	0.474341
13	snp46296-scaffold638-2193274	18880547	231	0.474341
13	snp13011-scaffold150-1438478	48594834	231	0.474341
14	snp53679-scaffold818-280881	31827877	231	0.474341
15	snp32209-scaffold365-215056	78321038	231	0.474341
18	snp878-scaffold1023-1210598	14096377	231	0.474341
19	snp10646-scaffold1377-2150054	24097083	231	0.474341
21	snp51492-scaffold754-2545356	20127551	231	0.474341
21	snp51452-scaffold754-648424	22020683	231	0.474341
21	snp37053-scaffold4491-93025	68499653	231	0.474341
22	snp54254-scaffold827-4548148	45713484	231	0.474341
23	snp39152-scaffold499-331082	2610035	231	0.474341
24	snp54528-scaffold833-42376	39013066	231	0.474341
10	snp10753-scaffold1382-387761	100741789	231	0.473362
6	snp58984-scaffold968-854575	29203826	231	0.473269
6	snp57870-scaffold935-39445	40485606	231	0.473269
6	ilmnseq_rs636938375	66894611	231	0.473269
12	12_82075627_RH-map	82075627	231	0.473269
13	snp56284-scaffold881-833213	45651709	231	0.473269
16	snp58650-scaffold955-2029100	13314118	231	0.473269
17	snp23387-scaffold2341-25639	61213840	231	0.473269
21	snp57167-scaffold91-2465346	3257511	231	0.473269
5	snp49609-scaffold709-432052	112881482	231	0.47272
1	snp42363-scaffold559-1010347	11103709	231	0.472502
1	snp27167-scaffold29-1098997	119038932	231	0.472502
3	snp42113-scaffold55-3259194	58404560	231	0.472502
3	snp22437-scaffold222-131027	80113827	231	0.472502
6	snp30831-scaffold340-1546957	13840009	231	0.472502
6	snp12600-scaffold148-4272728	35425838	231	0.472502
7	snp5688-scaffold12-96833	22429407	231	0.472502
7	snp49987-scaffold716-495785	33010401	231	0.472502
8	snp997-scaffold1026-378556	70684382	231	0.472502
9	snp32028-scaffold36-336785	3086314	231	0.472502
9	snp13747-scaffold1533-8473	20332533	231	0.472502
14	snp23507-scaffold237-936585	47556959	231	0.472502
14	snp19627-scaffold1983-228486	91061871	231	0.472502
16	snp39386-scaffold500-865461	21578867	231	0.472502
16	snp52575-scaffold785-15312	72417815	231	0.472502
24	snp27272-scaffold290-1328830	37561573	231	0.472502
24	snp34985-scaffold417-2062345	56257067	231	0.472502
26	snp1109-scaffold1029-986791	36925298	231	0.472502
19	snp57772-scaffold931-743622	7539523	231	0.472152
3	snp54324-scaffold83-2062630	42678319	231	0.471923
7	snp56920-scaffold902-577883	79787284	231	0.471902
1	snp6985-scaffold1257-924855	103251264	231	0.471881
2	snp53814-scaffold82-5371792	54175531	231	0.471881
4	snp34147-scaffold400-2716730	32370744	231	0.471881
9	snp3889-scaffold1122-807046	22852681	231	0.471881
9	GoatD01.033219_O	28016091	231	0.471881
11	snp44100-scaffold598-91622	52471215	231	0.471881
13	snp11754-scaffold1433-526494	37333997	231	0.471881
16	snp21019-scaffold206-793708	16739942	231	0.471881
17	snp44735-scaffold609-232157	20912716	231	0.471716
22	snp55356-scaffold857-322928	24453118	231	0.471716
24	snp25001-scaffold2570-73161	832694	231	0.471716
19	snp1391-scaffold1038-1667450	2583475	230	0.471393
4	snp39041-scaffold494-6776236	44130443	231	0.4713
6	snp34852-scaffold415-1632157	27612703	231	0.470884
16	snp3742-scaffold112-3503316	62902721	231	0.470845
9	snp59774-scaffold992-2194021	36018721	231	0.470831
3	snp11921-scaffold144-3561511	49305057	230	0.47074
11	snp22581-scaffold2238-431545	82348817	231	0.47059
3	snp41782-scaffold543-3073389	11168070	231	0.470488
16	snp19932-scaffold1993-61873	8699669	231	0.470488
20	snp43224-scaffold575-1525888	14482480	231	0.470348
4	snp800-scaffold1021-442704	31878094	230	0.469623
1	Random2.2K-18	13142090	229	0.469594
11	snp46790-scaffold653-852367	100261493	230	0.469341
5	snp28798-scaffold310-3992286	66865739	231	0.469214
16	snp17241-scaffold18-797512	25635285	231	0.468704
5	snp49606-scaffold709-328454	112780093	231	0.467865
14	snp56180-scaffold877-1275187	13220033	231	0.467277
20	snp51007-scaffold74-502620	16708023	231	0.467174
6	snp54000-scaffold821-613791	41684168	231	0.467089
23	snp38860-scaffold493-86471	42704763	231	0.467041
20	snp57373-scaffold913-1621802	8300882	231	0.46691
3	snp7984-scaffold129-974102	30097401	231	0.466806
5	snp43314-scaffold577-1043487	15082482	231	0.466803
6	snp53989-scaffold821-189603	42108554	231	0.466803
25	snp9564-scaffold1343-2811761	31057461	231	0.466701
2	snp29071-scaffold312-5471553	74997841	231	0.466549
17	snp47255-scaffold663-1256870	66235153	231	0.466369
24	snp9703-scaffold1349-644435	5925349	231	0.466271
13	snp44860-scaffold611-494994	2595551	231	0.465992
11	snp40646-scaffold52-2617351	29666385	231	0.465944
7	snp24855-scaffold254-2853897	46179088	231	0.465609
6	snp58013-scaffold94-2122839	67440911	231	0.465589
4	snp27610-scaffold295-2517829	46683123	231	0.465573
6	snp30848-scaffold340-2219382	13164696	231	0.46529
6	snp18253-scaffold1850-193220	1711791	231	0.465275
19	snp24058-scaffold245-190655	5557902	231	0.465124
13	snp7709-scaffold1278-810801	69471219	231	0.465098
6	snp16802-scaffold1760-58976	35733825	231	0.464385
24	snp59270-scaffold974-475253	31645578	231	0.464385
6	snp41414-scaffold539-400606	93398426	231	0.464241
8	snp1291-scaffold1034-724453	20385156	231	0.463969
18	snp34699-scaffold411-469368	46192572	231	0.463874
6	snp5684-scaffold1199-3023215	45331924	231	0.463479
7	snp1228-scaffold1031-482207	85275951	231	0.463479
15	snp56190-scaffold878-158489	65810907	231	0.463479
14	snp22080-scaffold218-630211	29268499	231	0.46301
11	snp48773-scaffold693-546543	2627429	231	0.462596
16	snp55922-scaffold869-2291370	33001578	231	0.462596
29	snp11235-scaffold1402-180031	49086673	231	0.462596
17	snp9940-scaffold1354-1007533	1656833	230	0.462585
2	snp53753-scaffold82-2662945	51437701	231	0.46171
6	snp16807-scaffold1760-255815	35924453	231	0.46171
9	snp53272-scaffold802-1954846	16792820	231	0.46171
29	snp48827-scaffold695-225820	49654641	231	0.46171
9	snp36949-scaffold448-2094187	78039641	231	0.461688
8	snp43668-scaffold585-1652689	79100481	231	0.461186
12	snp35970-scaffold431-2700414	36258886	231	0.460914
6	snp54005-scaffold821-818614	41481388	231	0.460824
20	snp57385-scaffold913-2151985	8833744	231	0.460586
27	snp26238-scaffold275-766124	25580723	231	0.460525
18	snp34714-scaffold411-1245512	45411550	231	0.460376
18	snp41870-scaffold546-629796	12213029	231	0.459128
3	snp6607-scaffold1236-249523	79552698	231	0.458891
21	snp32587-scaffold374-65845	22971560	230	0.458877
2	snp5742-scaffold1200-823771	60061820	231	0.458868
6	snp30867-scaffold340-2992876	12389096	231	0.458655
13	snp23777-scaffold24-1935851	25658302	231	0.458602
15	snp41948-scaffold548-196132	54241723	231	0.458602
17	snp9938-scaffold1354-941208	1723427	231	0.458602
13	snp21383-scaffold2086-217212	33237817	231	0.458314
6	snp26775-scaffold281-1745286	38400840	231	0.458122
6	snp2158-scaffold1066-91556	74589910	231	0.458034
6	snp53990-scaffold821-219965	42078273	231	0.457945
3	snp24419-scaffold2477-136485	3458938	231	0.457756
4	snp7106-scaffold1264-328375	28106806	231	0.457718
16	snp32479-scaffold370-288634	9786286	231	0.457718
6	snp27075-scaffold289-875010	57349745	231	0.457659
10	snp39503-scaffold501-2755262	83360682	231	0.457524
25	snp38349-scaffold485-1150668	16096549	231	0.457508
14	snp53677-scaffold818-212135	31898816	231	0.457378
5	snp42508-scaffold562-2260400	60767260	231	0.457215
11	snp3237-scaffold1098-168815	4065632	231	0.457215
13	snp23751-scaffold24-742666	24461893	231	0.457215
19	snp56662-scaffold896-1265202	38015002	231	0.457215
29	snp19382-scaffold1959-388873	48341100	231	0.457215
17	snp29988-scaffold327-1704101	16761212	231	0.457119
14	snp17800-scaffold1849-453727	80647141	231	0.45686
25	snp9530-scaffold1343-1356392	29602799	231	0.456388
1	snp26382-scaffold276-3252186	93163309	231	0.456139
6	snp18255-scaffold1850-295804	1608499	231	0.456139
13	snp13000-scaffold150-895830	48046695	231	0.456139
27	snp56356-scaffold883-218924	12835786	231	0.456139
21	snp15620-scaffold165-1228331	55781592	231	0.455977
13	snp32504-scaffold371-490845	41024263	231	0.455846
3	snp48359-scaffold687-664827	38138132	231	0.455788
24	24_39790120_AF-PAKI	39790120	231	0.455683
21	snp51499-scaffold754-2838688	19832970	231	0.455542
4	snp14168-scaffold1566-1267135	90904763	231	0.455238
25	snp9563-scaffold1343-2780570	31025967	231	0.455228
2	snp35818-scaffold430-3861295	93818985	231	0.455165
6	snp58094-scaffold94-5459884	70788868	231	0.455165
3	snp6610-scaffold1236-408755	79396945	231	0.454998
25	snp23688-scaffold239-1644039	21871644	231	0.45492
13	snp58686-scaffold956-1372685	70335758	231	0.454761
4	snp32052-scaffold360-170218	30640914	231	0.45475
13	snp7723-scaffold1278-1376391	68913334	231	0.454668
14	snp52807-scaffold791-2028791	37922297	231	0.454668
11	snp17950-scaffold185-6179859	67703499	231	0.454627
29	snp26185-scaffold274-850099	31133298	231	0.454569
7	snp23717-scaffold2395-60171	83812	231	0.45454
20	snp25386-scaffold262-821529	23038635	231	0.45454
2	snp7544-scaffold127-7013640	21339798	231	0.454516
3	snp41752-scaffold543-1821032	12417993	231	0.454388
2	snp22296-scaffold220-1047670	2566911	231	0.454271
19	snp50634-scaffold7289-46204	52426443	231	0.454255
13	snp5752-scaffold1202-7765	41519616	231	0.453936
25	snp23672-scaffold239-940825	22574140	231	0.453936
4	snp23295-scaffold233-498783	36187567	231	0.453884
9	snp329-scaffold1008-1507441	46946134	231	0.453662
15	snp30359-scaffold334-593392	7991621	231	0.453601
21	snp32593-scaffold374-339266	23247220	231	0.453263
7	snp50798-scaffold735-156982	27468198	231	0.453202
24	snp15065-scaffold1610-47814	57497143	229	0.452698
6	snp12547-scaffold148-1916169	33045438	231	0.452145
1	snp29902-scaffold325-327908	20563688	231	0.451994
14	snp2969-scaffold1090-3672	6383833	231	0.451608
3	snp11898-scaffold144-2525228	48271750	231	0.451346
29	snp53067-scaffold799-1558166	34043200	231	0.450994
27	snp51924-scaffold762-4140200	2378079	231	0.450512
7	snp5721-scaffold12-1495625	23840082	231	0.450354
6	snp30873-scaffold340-3222318	12160039	231	0.450306
6	snp35078-scaffold42-1795451	51285255	231	0.450306
6	snp5682-scaffold1199-2948550	45255805	231	0.450279
7	snp33104-scaffold386-932754	72684183	231	0.450134
18	snp33188-scaffold389-527411	48403885	231	0.449914
13	snp59122-scaffold97-446740	55230229	231	0.449463
3	snp41784-scaffold543-3155982	11087061	231	0.448949
12	snp11186-scaffold140-2768268	47038098	231	0.448879
14	snp42652-scaffold566-3080979	16020071	231	0.448733
1	snp8564-scaffold1309-793050	139169588	231	0.44867
15	GoatD01.025059	77489290	231	0.44867
10	snp57083-scaffold908-640432	8957394	231	0.448409
19	snp32141-scaffold364-3104	45524272	231	0.448409
23	snp51814-scaffold761-4567502	31431389	231	0.448409
8	snp28057-scaffold300-2523826	38355313	231	0.448392
9	snp11572-scaffold1423-972032	69144791	231	0.448392
7	snp9992-scaffold1356-347977	56352023	231	0.448136
22	snp55364-scaffold857-663141	24109109	231	0.448113
21	snp21340-scaffold2084-419690	64792423	231	0.447971
5	snp8948-scaffold1322-801088	87369044	231	0.447816
9	snp59083-scaffold969-2401723	30753890	231	0.447138
8	snp32848-scaffold38-3862270	92373202	231	0.446655
15	snp57956-scaffold939-937530	13616947	231	0.446655
19	snp3324-scaffold1101-1054879	54839623	231	0.446655
28	snp39800-scaffold509-2724218	13365603	231	0.445598
4	snp27565-scaffold295-655159	44818257	231	0.445574
6	snp5662-scaffold1199-2118633	44424892	231	0.445574
7	snp29293-scaffold316-398273	87956771	231	0.445574
8	snp55272-scaffold851-1019799	1497041	231	0.445574
9	snp36804-scaffold447-475397	84062386	231	0.445574
12	snp24893-scaffold2542-10484	44858903	231	0.445574
24	snp58812-scaffold960-658024	59905824	231	0.445574
12	snp15937-scaffold1676-6372	17444176	231	0.445474
16	snp45217-scaffold617-245419	216009	231	0.445469
5	snp29275-scaffold3154-60392	114048663	231	0.44541
6	snp49717-scaffold710-11866	21267109	231	0.44541
3	snp18868-scaffold190-526387	62588904	231	0.445365
10	snp25103-scaffold259-1118266	40877011	231	0.445127
3	snp56211-scaffold879-580450	77583562	231	0.444962
15	snp5317-scaffold1183-2434593	57612235	231	0.4448
16	snp8690-scaffold131-4893833	54494825	231	0.444491
22	snp6333-scaffold1224-276731	5978828	231	0.444491
25	snp50771-scaffold734-1547637	25055896	231	0.444491
28	snp16648-scaffold175-2591944	19028490	231	0.444491
16	snp6472-scaffold123-582210	34002813	231	0.444476
9	snp16039-scaffold169-359807	8464951	231	0.444448
22	snp53618-scaffold816-1615411	35488577	231	0.444441
27	snp2229-scaffold1068-844565	1051338	231	0.444191
14	snp1833-scaffold1052-112436	23504505	231	0.44419
13	snp8535-scaffold1308-2267784	75901154	231	0.444186
16	snp44168-scaffold60-171027	5766691	231	0.444003
10	snp26077-scaffold271-713434	14534676	231	0.443587
6	snp18251-scaffold1850-107670	1797675	230	0.443374
8	snp2084-scaffold1063-940337	107780304	230	0.443298
25	snp9504-scaffold1343-293676	28540404	231	0.443219
24	snp40861-scaffold526-545022	43705812	231	0.443025
2	snp28244-scaffold301-702785	108730242	231	0.443002
4	snp15283-scaffold1629-677846	11279511	231	0.442879
14	snp32665-scaffold3753-271193	73435116	231	0.442879
20	snp24963-scaffold2563-82442	12950551	231	0.442744
7	snp29808-scaffold323-2273846	40965440	231	0.442544
16	snp1593-scaffold1045-240170	33618177	231	0.442362
7	snp49990-scaffold716-630490	32875452	231	0.442208
28	snp51641-scaffold759-40534	34096939	231	0.442208
4	snp27619-scaffold295-2882095	47049886	231	0.442133
5	snp43261-scaffold576-489184	32614268	231	0.442133
3	snp50873-scaffold737-567452	98484513	231	0.44195
26	snp11041-scaffold1397-102814	5431535	231	0.44192
29	snp19440-scaffold1961-813935	15550340	231	0.441768
13	snp58751-scaffold959-552718	43665371	231	0.441691
9	snp35475-scaffold427-2768557	43355941	231	0.441435
13	snp25867-scaffold267-288090	36837302	231	0.441407
6	snp12513-scaffold148-368994	31491328	231	0.441319
10	snp16849-scaffold1764-656978	23079253	231	0.441319
11	snp52859-scaffold793-142628	48252282	231	0.441319
17	snp5985-scaffold121-1973283	11704316	231	0.441174
25	snp8784-scaffold1314-1598581	11935267	231	0.441137
25	snp23709-scaffold239-2568142	20971180	231	0.440949
8	snp43678-scaffold585-2123504	78629171	231	0.440782
22	snp54253-scaffold827-4509377	45674624	231	0.440311
25	snp26137-scaffold2728-306849	41078220	231	0.440165
15	snp36706-scaffold445-936380	46699879	231	0.440049
6	snp12564-scaffold148-2627468	33765092	231	0.440045
13	snp5927-scaffold1209-294269	64338112	231	0.43977
22	snp2931-scaffold109-969063	7595812	231	0.43977
15	snp30378-scaffold334-1410199	8804953	231	0.439706
24	snp9700-scaffold1349-527250	5808247	231	0.439212
11	snp24762-scaffold253-1620261	91446576	231	0.439007
21	snp58169-scaffold942-136027	48594463	231	0.438932
20	snp54678-scaffold836-675671	67980852	229	0.438654
21	snp51481-scaffold754-2034439	20637719	231	0.438619
4	snp37201-scaffold453-383267	60181503	230	0.437591
3	snp24989-scaffold257-806607	55352802	231	0.436821
4	snp1934-scaffold1053-1499209	2775189	231	0.436561
8	snp47181-scaffold66-1272096	47212205	231	0.436244
16	snp13980-scaffold1551-27845	9041315	231	0.436244
19	snp28413-scaffold303-2210252	32244653	231	0.436244
3	snp56210-scaffold879-541881	77545004	231	0.436201
6	snp12885-scaffold1498-262383	45666818	231	0.436201
12	snp42714-scaffold568-1152661	18605384	231	0.436201
24	snp35192-scaffold421-1377394	29519361	231	0.436201
9	snp359-scaffold1008-2826558	48267271	231	0.436114
16	snp1196-scaffold1030-2385686	41457788	231	0.43611
3	snp29639-scaffold321-3233647	70888375	231	0.435801
10	snp39488-scaffold501-2185079	82789982	231	0.43558
13	snp44851-scaffold611-58394	2148472	231	0.43558
19	snp38526-scaffold488-10203	41369930	231	0.43558
10	snp10749-scaffold1382-228734	100581436	231	0.435526
1	snp2857-scaffold1084-51902	12394378	231	0.435501
6	snp58999-scaffold968-1538008	29892139	231	0.435369
14	snp35380-scaffold425-919023	20078657	231	0.435369
28	snp56816-scaffold90-75642	24185042	231	0.435369
26	snp13189-scaffold1505-57602	45653784	231	0.435292
16	snp17273-scaffold18-2098131	26941674	231	0.435278
21	snp15634-scaffold165-1835121	55171674	231	0.435216
25	snp11658-scaffold143-1470688	33329282	231	0.43507
18	snp34705-scaffold411-842534	45820135	231	0.434978
18	snp41860-scaffold546-194740	12641251	231	0.43491
6	snp24447-scaffold248-1080830	76891418	231	0.434693
3	snp43979-scaffold595-3434845	25436178	231	0.434543
13	snp30511-scaffold3368-383176	34142705	231	0.434492
21	snp12272-scaffold1460-32541	61464923	230	0.434013
3	snp1667-scaffold1047-1152106	64279781	231	0.433949
6	snp14180-scaffold1567-155540	25503606	231	0.433949
23	snp10141-scaffold1362-264012	22889148	231	0.433696
2	snp57630-scaffold923-876614	80118803	231	0.43348
10	snp25080-scaffold259-137830	39894207	231	0.433427
21	snp19576-scaffold1973-327191	64020766	231	0.43301
5	snp12158-scaffold1450-249468	107208739	231	0.432704
13	snp10415-scaffold1372-688806	53790524	231	0.432704
3	snp41717-scaffold543-230213	14002666	231	0.432697
6	snp26783-scaffold281-2039192	38696985	231	0.432697
7	snp36395-scaffold437-821109	97755919	231	0.432697
8	snp32278-scaffold366-2880634	84393100	231	0.432697
2	snp43285-scaffold5766-55837	15579412	231	0.432571
15	snp54739-scaffold837-2657136	25307741	231	0.432571
3	snp29586-scaffold321-653079	68317931	231	0.432539
6	snp12584-scaffold148-3526827	34671206	231	0.43253
11	snp17994-scaffold185-8067010	65817877	231	0.432343
6	snp41816-scaffold544-152689	50430663	231	0.432324
9	snp36884-scaffold447-3959216	80583919	231	0.432097
19	snp37968-scaffold470-606970	53216257	231	0.432025
1	snp44260-scaffold602-195804	52932798	231	0.431788
5	snp277-scaffold1007-473680	74025776	231	0.431788
6	snp38119-scaffold476-301552	24925487	231	0.431788
9	snp8868-scaffold1318-1044578	5706994	231	0.431788
10	snp38105-scaffold475-660856	38556624	231	0.431788
10	snp23479-scaffold2367-536549	39722306	231	0.431788
12	snp30430-scaffold335-1931677	51752431	231	0.431788
16	Random2.2K-1581	15904459	231	0.431788
25	snp36451-scaffold438-1616353	19308468	231	0.431788
20	snp57381-scaffold913-1959046	8639476	231	0.431761
4	snp27678-scaffold295-5554068	49733591	231	0.430771
5	snp2459-scaffold107-7502122	83727378	231	0.430764
1	snp39651-scaffold504-3119630	32551520	231	0.430584
18	snp21279-scaffold208-1050115	7549939	231	0.430584
4	4_37453124_AF-PAKI	37453124	231	0.430491
1	snp30185-scaffold332-635064	100493318	231	0.430427
2	snp53717-scaffold82-1111790	49883481	231	0.430427
3	snp1664-scaffold1047-1000656	64127518	231	0.430427
6	snp54011-scaffold821-1058676	41238907	231	0.430427
16	snp39392-scaffold500-1163430	21281454	231	0.430427
17	snp14243-scaffold1569-541844	57448986	231	0.430427
20	snp45416-scaffold62-3427211	30755325	231	0.430427
24	snp8210-scaffold13-1835205	17211911	231	0.430427
27	snp26240-scaffold275-866092	25680870	231	0.430427
1	snp46388-scaffold640-654371	24166036	231	0.430213
5	snp9047-scaffold1329-313566	36127871	231	0.430213
1	snp26320-scaffold276-628619	90522295	231	0.430021
2	snp37654-scaffold464-61604	32544900	231	0.429841
4	snp39035-scaffold494-6488915	43853450	231	0.429813
2	snp45030-scaffold614-2223896	87787710	231	0.429748
4	snp37241-scaffold453-2084766	61896241	231	0.429565
4	snp34090-scaffold400-394167	34689737	231	0.429547
21	snp23824-scaffold240-1647817	14321837	231	0.429275
6	snp58100-scaffold94-5714186	71044898	231	0.429209
5	snp2342-scaffold107-2261844	78473612	231	0.429096
6	snp30815-scaffold340-824448	14563391	231	0.429063
6	snp27096-scaffold289-1864806	58330787	231	0.429063
8	snp44572-scaffold606-2014619	51308554	231	0.429063
8	snp32289-scaffold366-3417626	83855538	231	0.429063
11	snp40686-scaffold52-4394775	31450153	231	0.429063
18	18_22803322_RH-map	22803322	231	0.429063
27	snp42684-scaffold5672-37506	8358553	231	0.429063
1	snp38006-scaffold472-951898	22690672	231	0.429044
10	snp57272-scaffold912-672035	55323959	231	0.428903
22	snp13313-scaffold1513-738732	49398985	231	0.428812
21	snp4207-scaffold1130-824666	37705814	230	0.428713
16	snp50587-scaffold727-1635163	38403741	231	0.428555
10	snp9093-scaffold133-1019831	18519781	231	0.428459
6	snp27966-scaffold30-1100925	80666948	229	0.428457
6	snp46534-scaffold645-113419	22233365	230	0.428424
14	snp34898-scaffold416-1343221	35558237	231	0.428242
18	snp34719-scaffold411-1455816	45203195	231	0.428015
4	snp44297-scaffold603-1210181	103478895	231	0.427996
13	snp5400-scaffold1188-1575487	66299076	231	0.427782
25	snp9513-scaffold1343-682767	28927673	231	0.427636
5	snp47332-scaffold665-1270692	34863272	231	0.427573
28	snp1041-scaffold1028-255160	39031231	231	0.427573
11	snp24727-scaffold253-132245	89957792	231	0.427335
26	snp21482-scaffold2095-318038	2547130	231	0.427096
15	snp18483-scaffold187-740891	11738905	231	0.427074
11	snp24766-scaffold253-1806523	91642719	231	0.426907
27	snp37845-scaffold466-2752897	23816558	229	0.426726
2	snp29105-scaffold312-6847973	76377069	231	0.425931
1	snp50715-scaffold731-103033	37827402	231	0.425849
3	snp23587-scaffold238-677831	17086548	231	0.425849
9	snp21064-scaffold2061-563629	8887631	231	0.425658
4	snp39036-scaffold494-6519355	43883834	231	0.425245
25	snp38329-scaffold485-257787	17001938	231	0.425197
3	snp29628-scaffold321-2704927	70360714	231	0.424914
8	snp46339-scaffold64-967402	33816602	231	0.424892
2	snp2015-scaffold1059-1181630	4720020	231	0.42478
11	snp53317-scaffold804-1111567	97159793	231	0.42478
29	snp13770-scaffold1537-171977	5086848	229	0.424562
5	snp51043-scaffold740-924442	89323362	231	0.42451
11	snp40611-scaffold52-1050717	28106613	231	0.424143
21	snp38834-scaffold492-2959403	40314468	231	0.423928
13	snp46265-scaffold638-961123	17639390	231	0.423717
20	snp9981-scaffold1355-1684257	70327988	231	0.423708
15	snp34615-scaffold41-464455	63876991	231	0.423579
13	snp48671-scaffold691-1413629	60489213	231	0.423386
14	snp10365-scaffold1370-1416595	40641883	231	0.423226
3	snp23578-scaffold238-318159	16725168	231	0.42246
29	snp50444-scaffold722-663564	40102623	231	0.422227
20	snp52525-scaffold782-3580740	2777603	231	0.421947
29	snp17562-scaffold182-78397	47391643	231	0.421947
5	snp28760-scaffold310-2386598	65252327	231	0.421856
2	snp52165-scaffold772-663972	12418787	231	0.421653
2	snp7404-scaffold127-1127563	27248666	231	0.421653
2	snp10688-scaffold138-377726	29887096	231	0.421653
2	snp10701-scaffold138-909571	30422289	231	0.421653
2	snp37714-scaffold464-2706643	35186614	231	0.421653
2	snp37737-scaffold464-3584043	36069966	231	0.421653
3	snp22195-scaffold219-1397353	7546305	231	0.421653
3	snp16205-scaffold1704-237124	15155116	231	0.421653
3	snp50638-scaffold73-3437	101741423	231	0.421653
4	snp10834-scaffold1386-406091	17631720	231	0.421653
5	snp54020-scaffold822-115839	6871387	231	0.421653
5	snp32376-scaffold368-705403	75484660	231	0.421653
6	snp31105-scaffold344-709956	10541646	231	0.421653
6	UniBern-var1_O	15156394	231	0.421653
6	UniBern-var2	15156423	231	0.421653
6	snp52927-scaffold795-607785	16759520	231	0.421653
6	snp49747-scaffold710-1236741	20036705	231	0.421653
6	snp41633-scaffold541-2785665	53594183	231	0.421653
6	Random2.2K-744	112034217	231	0.421653
8	snp44543-scaffold606-834594	50121873	231	0.421653
9	snp16050-scaffold169-852699	7964025	231	0.421653
10	snp25249-scaffold259-7817036	47569654	231	0.421653
10	snp33750-scaffold397-1034286	64363706	231	0.421653
10	snp627-scaffold1019-467931	79545411	231	0.421653
12	snp41053-scaffold531-606118	65926351	231	0.421653
12	snp8065-scaffold1293-225921	82553677	231	0.421653
13	snp45536-scaffold622-175503	82859758	231	0.421653
14	snp27522-scaffold2931-27327	73731516	231	0.421653
15	snp1702-scaffold1048-312137	29961877	231	0.421653
15	snp1699-scaffold1048-181077	30094732	231	0.421653
17	snp47293-scaffold663-2949153	64546957	231	0.421653
18	snp21306-scaffold208-2216166	6389143	231	0.421653
19	snp10636-scaffold1377-1716108	24506369	231	0.421653
19	snp24029-scaffold244-1944036	28169892	231	0.421653
19	snp41285-scaffold537-479237	56568791	231	0.421653
20	snp41854-scaffold5452-79293	31657777	231	0.421653
21	snp7146-scaffold1265-72004	18887929	231	0.421653
21	snp14947-scaffold160-1591138	28167835	231	0.421653
21	snp38762-scaffold492-36005	43227657	231	0.421653
22	snp13242-scaffold1509-784445	46864684	231	0.421653
23	snp51343-scaffold751-351363	8918972	231	0.421653
24	snp670-scaffold102-1549533	20628842	231	0.421653
24	GoatD01.023246	36556845	231	0.421653
25	snp38335-scaffold485-491971	16769301	231	0.421653
25	snp44145-scaffold6-937422	26879581	231	0.421653
26	snp55604-scaffold862-687700	23959845	231	0.421653
27	snp30237-scaffold333-973838	37589527	231	0.421653
28	snp19534-scaffold1970-221467	31923279	231	0.421653
29	snp29447-scaffold3187-20689	50092149	231	0.421653
1	snp52892-scaffold794-54513	29369334	231	0.421579
9	snp35459-scaffold427-2056672	42638640	231	0.421579
15	snp58546-scaffold953-208382	35186091	231	0.421579
11	snp33897-scaffold4-503901	93890397	231	0.421554
8	snp39055-scaffold497-33225	82218685	231	0.421462
3	snp42127-scaffold55-3836139	57827460	231	0.42144
16	snp55888-scaffold869-799087	31506679	231	0.42144
1	snp39046-scaffold495-40241	66769027	231	0.421385
3	snp6613-scaffold1236-538868	79267264	231	0.421385
3	snp50866-scaffold737-285083	98201775	231	0.421385
5	snp19067-scaffold1917-319225	9509945	231	0.421385
6	snp12883-scaffold1498-190653	45596465	231	0.421385
6	ilmnseq_rs661850269	66891894	231	0.421385
6	snp16460-scaffold1734-175859	114380279	231	0.421385
9	snp36882-scaffold447-3859572	80684344	231	0.421385
10	snp18248-scaffold185-18857810	30887200	231	0.421385
18	snp14392-scaffold1571-66697	62326897	231	0.421385
20	snp11382-scaffold1412-614662	65286242	231	0.421385
25	snp9571-scaffold1343-3162960	31410566	231	0.421385
28	snp59570-scaffold982-1453785	36655745	231	0.421385
25	snp44144-scaffold6-887184	26929760	231	0.421243
1	snp24547-scaffold2495-471333	56236441	231	0.420995
15	snp16008-scaffold1685-144476	59536024	231	0.420995
2	snp6747-scaffold1245-343446	118103687	231	0.420907
6	snp18932-scaffold1907-304867	114943099	231	0.420907
6	snp27982-scaffold30-1846816	81401376	231	0.420549
24	snp48319-scaffold685-626589	10222566	231	0.420499
5	snp33456-scaffold392-4367061	53229370	231	0.42029
11	snp17882-scaffold185-3345637	70539624	231	0.420183
7	snp20140-scaffold2-5562443	19812432	231	0.420035
11	snp33895-scaffold4-413151	93798947	231	0.420035
7	snp40023-scaffold510-2727447	103704042	231	0.419925
5	snp269-scaffold1007-37653	74452011	231	0.419921
16	snp18368-scaffold186-570713	68055547	231	0.419667
1	snp45646-scaffold627-1123750	40754893	231	0.419602
2	snp9805-scaffold1350-232094	132891058	231	0.419602
5	snp16790-scaffold1759-392973	72538406	231	0.419602
12	snp24177-scaffold246-3128695	70617329	231	0.419602
15	snp5314-scaffold1183-2298165	57477241	231	0.419602
18	snp42299-scaffold557-377429	4412372	231	0.419602
20	snp49821-scaffold711-1882231	19497839	231	0.419602
20	snp14043-scaffold1557-225951	40018305	231	0.419602
20	snp9965-scaffold1355-1000211	69653888	231	0.419602
29	snp11243-scaffold1402-495044	49395773	231	0.419602
16	snp45230-scaffold617-844500	818823	231	0.419567
3	snp11958-scaffold144-5292794	51059679	229	0.419489
27	snp30731-scaffold34-1440309	41411414	231	0.419435
5	snp19018-scaffold1911-155326	3707367	231	0.419403
3	snp54328-scaffold83-2242945	42858734	231	0.419267
1	snp14135-scaffold1564-932933	23146087	231	0.419167
3	snp2868-scaffold1085-30691	1556096	231	0.419167
3	snp52734-scaffold790-847997	5618660	231	0.419167
3	snp17502-scaffold181-510286	21068194	231	0.419167
4	snp23293-scaffold233-429717	36256991	231	0.419167
5	snp33854-scaffold399-1253481	2293959	231	0.419167
5	snp17401-scaffold1802-506059	26272082	231	0.419167
5	snp47315-scaffold665-526820	34119539	231	0.419167
6	snp41598-scaffold541-1300697	55084024	231	0.419167
8	snp39056-scaffold497-107347	82294688	231	0.419167
9	snp45482-scaffold620-2018375	56791817	231	0.419167
10	snp24661-scaffold251-1295876	56416755	231	0.419167
13	snp56086-scaffold875-1484340	14422221	231	0.419167
17	Random2.2K-1657	20995444	231	0.419167
20	snp52500-scaffold782-2500441	3858360	231	0.419167
25	snp11663-scaffold143-1674776	33529430	231	0.419167
26	snp47643-scaffold67-6168153	20623401	231	0.419167
21	snp58804-scaffold960-340117	61630736	231	0.419098
6	snp27071-scaffold289-726921	57202628	231	0.418691
19	snp6410-scaffold1229-545912	23216231	231	0.418319
3	snp48392-scaffold687-2087017	39564311	231	0.418219
7	snp7074-scaffold1261-402829	555703	231	0.418219
28	snp42427-scaffold561-146171	21770972	231	0.418185
6	snp12817-scaffold1495-257613	115958780	231	0.417947
1	snp12442-scaffold1474-214197	57109888	231	0.417812
16	snp55873-scaffold869-136110	30841561	231	0.417812
24	snp5530-scaffold1194-491825	51413702	230	0.417654
1	snp2810-scaffold1082-348665	586692	231	0.417625
1	snp48161-scaffold682-202731	73156401	231	0.417602
11	snp17422-scaffold1803-372096	102781455	231	0.417602
16	snp3660-scaffold112-80067	59488356	231	0.417602
25	snp26898-scaffold2848-18793	39139431	230	0.417475
3	snp6325-scaffold1223-530258	107364229	231	0.417469
24	snp1771-scaffold1049-1257694	25073016	231	0.417209
6	snp27069-scaffold289-628226	57104020	231	0.417143
9	snp59051-scaffold969-1030830	32129770	231	0.417124
7	snp59685-scaffold989-583166	25957201	231	0.416984
9	snp29394-scaffold318-846632	53401351	231	0.416984
9	snp31787-scaffold3555-250820	89721015	231	0.416984
18	snp56017-scaffold873-219881	15887136	231	0.416984
29	snp26170-scaffold274-262094	31719033	231	0.416984
2	snp1995-scaffold1059-254736	3814218	230	0.416726
21	snp15647-scaffold165-2459219	54551029	231	0.416725
1	snp4178-scaffold113-2501273	55712735	231	0.416669
4	Random2.2K-437	47961346	231	0.416669
11	snp24307-scaffold247-5194105	42714471	231	0.416669
6	snp26772-scaffold281-1619497	38274307	231	0.416516
16	snp53574-scaffold815-1367894	6518123	231	0.416351
6	snp12550-scaffold148-2045943	33176060	231	0.415765
4	snp38944-scaffold494-2419445	39775343	231	0.415465
8	snp32280-scaffold366-2949902	84324885	231	0.415465
13	snp5929-scaffold1209-372636	64416198	231	0.415465
21	snp51497-scaffold754-2757637	19913499	231	0.415465
8	snp43691-scaffold585-2654608	78097663	231	0.415428
8	snp7086-scaffold1263-32712	110452358	231	0.4144
16	snp19650-scaffold1986-235717	1606308	231	0.4144
16	snp17348-scaffold18-5354294	30192737	231	0.4144
3	snp7964-scaffold129-67867	29188138	231	0.414298
9	snp36999-scaffold448-4220715	75916474	231	0.414125
5	snp2477-scaffold107-8232407	84458229	231	0.414075
10	snp25121-scaffold259-1956787	41716785	231	0.413849
11	snp9760-scaffold135-2459973	25329357	231	0.41363
8	snp28200-scaffold300-8838336	44702982	231	0.413574
19	snp9200-scaffold1335-398285	45124745	231	0.413536
4	snp56807-scaffold9-2339301	57926964	231	0.413333
27	snp7593-scaffold1270-754383	7561915	231	0.413187
13	snp43625-scaffold584-145415	19315837	231	0.413164
22	snp52636-scaffold787-75598	59410016	231	0.413164
12	snp31364-scaffold347-1747399	3967391	231	0.413035
11	snp24750-scaffold253-1118460	90940863	231	0.413014
4	snp58451-scaffold950-1187733	79234297	231	0.41295
3	snp47081-scaffold659-1312350	96421723	231	0.412805
8	snp12930-scaffold1499-1668250	68241161	231	0.412805
6	6_13015198_AF-PAKI	13015198	231	0.412733
13	snp25870-scaffold267-426141	36698784	231	0.412733
6	snp53541-scaffold814-38858	7878982	231	0.412579
2	snp2004-scaffold1059-661876	4198674	231	0.412468
6	snp9851-scaffold1352-325385	97404136	231	0.41234
2	snp20503-scaffold202-5963261	99838931	231	0.41221
6	snp12888-scaffold1498-422738	45826049	231	0.412082
10	snp2595-scaffold1076-1223031	13045513	231	0.412082
15	snp50624-scaffold728-545603	10692521	231	0.412082
15	snp6677-scaffold1240-1009614	70144420	231	0.412082
16	snp55085-scaffold845-729661	18155680	231	0.412082
20	snp49816-scaffold711-1691291	19688618	231	0.412082
5	snp9044-scaffold1329-212363	36028011	231	0.411952
8	snp59361-scaffold978-569878	28691658	231	0.411952
19	snp21732-scaffold2131-333906	48175376	231	0.411925
6	snp18673-scaffold1887-96587	15556296	231	0.411742
1	snp27928-scaffold3-458830	142887188	231	0.411688
5	snp49881-scaffold712-971758	51551473	231	0.41146
6	snp20349-scaffold2016-58695	3321029	230	0.411426
6	snp42237-scaffold553-296391	21651093	230	0.411226
6	snp41591-scaffold541-993576	55395509	231	0.411008
8	snp32256-scaffold366-1808694	85472670	231	0.411008
20	snp37250-scaffold454-106056	41976825	231	0.411008
20	snp34075-scaffold40-5751561	48127179	231	0.411008
3	snp48377-scaffold687-1471522	38949102	231	0.410936
6	snp12561-scaffold148-2524250	33660412	231	0.410936
6	snp7858-scaffold1281-2709785	88910304	231	0.410916
19	snp6454-scaffold1229-2623736	21154503	231	0.410727
6	snp49748-scaffold710-1271522	20001871	231	0.410631
17	snp32761-scaffold379-617154	58348696	230	0.410579
1	snp23414-scaffold235-239749	13380150	231	0.41034
22	snp13240-scaffold1509-695677	46775329	231	0.41034
5	GoatD01.051531	22087676	231	0.410308
3	snp24423-scaffold2477-309272	3303465	231	0.410142
4	snp49200-scaffold701-2216616	72969700	231	0.410142
6	snp26745-scaffold281-476526	37126708	231	0.410142
12	snp49544-scaffold707-231056	79368548	231	0.410142
27	snp51910-scaffold762-3573497	2941270	231	0.410139
27	snp44465-scaffold604-1641974	32311470	231	0.409703
21	snp15666-scaffold165-3231497	53748490	231	0.409274
11	snp4269-scaffold1133-234948	32023093	231	0.409063
6	snp54015-scaffold821-1251869	41045116	231	0.409013
23	snp50414-scaffold721-571034	43732371	231	0.408941
6	snp41624-scaffold541-2419286	53962817	231	0.408819
7	snp19207-scaffold1931-594255	95600491	231	0.408492
7	snp35114-scaffold420-680656	43047607	231	0.408406
18	snp14582-scaffold1589-1325077	27404615	231	0.4084
16	snp3672-scaffold112-606923	60007991	231	0.408332
21	snp39899-scaffold51-216946	43483911	231	0.407859
29	snp43849-scaffold592-475568	22853716	231	0.407701
4	snp38897-scaffold494-281503	37628472	231	0.40766
20	snp57376-scaffold913-1729059	8406693	231	0.407544
11	snp18018-scaffold185-9075545	64805745	231	0.407488
16	snp43836-scaffold590-278095	1096342	231	0.407477
7	snp20019-scaffold2-360906	14593328	231	0.407459
16	snp41499-scaffold540-355183	68984599	231	0.407459
2	snp27452-scaffold2925-417572	2422980	231	0.407377
8	snp2081-scaffold1063-822852	107661965	231	0.407273
18	snp35673-scaffold43-2815808	23286442	231	0.407273
6	snp27079-scaffold289-1080169	57554828	231	0.407158
22	snp12864-scaffold1497-2045665	52186260	231	0.407158
7	snp4682-scaffold1152-264798	10601100	231	0.407116
6	snp35086-scaffold42-2176385	50899654	231	0.407087
6	snp27118-scaffold289-2760129	59224499	231	0.406743
21	snp57244-scaffold911-1623513	17580022	231	0.406743
2	snp28265-scaffold301-1552626	107876198	231	0.406437
13	snp5417-scaffold1188-2340332	65537733	231	0.406437
14	snp8387-scaffold1300-1172135	9989498	231	0.406225
18	snp3059-scaffold1093-699814	33243585	231	0.406083
16	16_7721856_AF-PAKI	7721856	231	0.405824
16	snp17287-scaffold18-2769206	27608265	231	0.405705
20	snp52536-scaffold782-4066880	2294467	231	0.405705
1	snp36339-scaffold435-3624392	73909458	231	0.405669
10	snp43065-scaffold572-963957	7244579	231	0.405517
1	snp23065-scaffold230-3508504	131675988	231	0.405238
25	snp36428-scaffold438-616562	20313532	231	0.405119
10	snp47220-scaffold662-233934	38950071	231	0.404879
19	snp45195-scaffold616-625014	4667687	231	0.404879
1	snp2811-scaffold1082-402075	533477	231	0.404839
24	snp721-scaffold102-3724213	22811354	231	0.404839
25	snp50748-scaffold734-631196	24143856	231	0.404839
3	snp42041-scaffold55-66844	61608140	231	0.404813
18	snp3078-scaffold1093-1542222	32396294	231	0.404813
13	snp49080-scaffold7-4993734	28021404	231	0.40477
16	snp55087-scaffold845-820562	18065500	231	0.40477
27	snp55691-scaffold864-500345	17292975	231	0.40477
15	snp41649-scaffold542-272464	33475915	231	0.404663
15	snp19077-scaffold1918-284573	14440023	231	0.404639
9	snp45445-scaffold620-424256	58383883	231	0.404527
6	snp49762-scaffold710-1927940	19345046	231	0.404184
8	snp59362-scaffold978-626805	28748902	231	0.404116
17	snp4664-scaffold1150-661894	25373675	231	0.404116
15	snp22140-scaffold2185-899801	42708600	231	0.404052
20	snp11396-scaffold1412-1165674	65840444	231	0.403875
15	snp32464-scaffold37-1900491	66822052	231	0.403857
10	snp39473-scaffold501-1574738	82181488	231	0.403685
6	snp30866-scaffold340-2955759	12426264	231	0.40354
16	snp55884-scaffold869-626140	31333900	231	0.403523
10	snp49236-scaffold703-959871	92144792	231	0.403312
10	snp43095-scaffold572-2149064	6057729	230	0.402765
6	snp46546-scaffold645-661282	22781684	231	0.402084
4	snp36575-scaffold440-1520841	76735131	231	0.401907
22	snp54203-scaffold827-2255419	43417811	231	0.40173
4	snp24927-scaffold255-799694	100324340	231	0.401711
13	13_80788585_RH-map	80788585	231	0.401525
1	snp37409-scaffold456-3518863	60072299	231	0.401303
25	snp44134-scaffold6-448059	27368754	231	0.401303
1	snp11800-scaffold1438-172217	128566484	231	0.401081
25	snp50750-scaffold734-696409	24208704	231	0.400967
3	snp43599-scaffold582-381763	82516140	231	0.400753
7	snp1258-scaffold1032-217831	66320718	231	0.400753
24	snp53189-scaffold800-356410	27265854	231	0.400631
21	snp46088-scaffold633-451511	25579380	231	0.400526
1	snp4163-scaffold113-1887733	55091371	231	0.400307
2	snp40308-scaffold515-403287	48351477	231	0.400295
7	snp36381-scaffold437-233260	97166371	231	0.399923
12	snp50115-scaffold717-1928815	63227514	231	0.399923
15	snp52433-scaffold781-966968	36466274	231	0.399923
1	snp59377-scaffold979-262092	1201782	231	0.399309
1	snp48445-scaffold688-903917	8637284	231	0.399309
4	snp10505-scaffold1375-289260	19606878	231	0.399309
10	snp38023-scaffold473-309097	100043978	231	0.398426
21	snp14935-scaffold160-1023433	27600122	231	0.398426
9	snp317-scaffold1008-940329	46376713	231	0.398142
21	snp15095-scaffold1612-59158	24927149	231	0.398037
11	snp28673-scaffold309-1717746	33916469	230	0.397771
20	snp25423-scaffold262-2583790	24807166	231	0.397664
17	snp5964-scaffold121-995388	10729752	231	0.397512
26	snp56396-scaffold885-608541	4446235	231	0.397512
14	snp23503-scaffold237-740717	47753461	231	0.397062
21	snp39910-scaffold51-635885	43901317	231	0.396979
1	snp21794-scaffold214-98624	66929430	231	0.396961
12	snp28528-scaffold305-1063895	12164827	231	0.396769
16	snp3749-scaffold112-3782044	63177740	231	0.396745
17	snp21176-scaffold207-2913251	53315231	231	0.396745
3	snp32062-scaffold361-66808	119335778	231	0.396708
3	snp12089-scaffold1447-2598	4001522	231	0.396676
1	snp37987-scaffold472-125488	21870138	231	0.39659
7	snp50291-scaffold718-1388086	13765526	231	0.39659
19	snp1608-scaffold1046-524933	15691770	231	0.39659
26	snp6228-scaffold122-375593	39057561	231	0.39659
8	snp33318-scaffold391-2347591	4709523	231	0.396485
22	snp3016-scaffold1091-575985	28576081	231	0.396485
6	snp30868-scaffold340-3041963	12340047	231	0.396416
2	snp45042-scaffold614-2851697	87160376	231	0.396209
5	snp17391-scaffold1802-55674	25820244	231	0.396167
23	snp50428-scaffold721-1127572	43180210	231	0.396167
5	snp28804-scaffold310-4284834	67155123	231	0.395969
5	snp51085-scaffold740-2763947	87477353	231	0.395923
16	snp8658-scaffold131-3477177	55912227	231	0.395923
2	snp30935-scaffold341-2103787	39927821	231	0.395641
6	snp17696-scaffold1835-44583	113879530	231	0.39542
14	snp59937-scaffold998-344168	42419170	231	0.395115
15	snp42895-scaffold57-2153733	18433127	231	0.395115
15	snp41647-scaffold542-188045	33560708	231	0.395115
11	snp24208-scaffold247-681263	38186957	231	0.395058
23	snp39667-scaffold505-38295	10803720	230	0.395032
6	snp40031-scaffold511-169265	65138555	230	0.394518
6	snp24462-scaffold248-1711153	77524371	229	0.39435
24	snp40857-scaffold526-385487	43546164	231	0.394348
14	snp9840-scaffold1351-1417772	6465569	231	0.394124
7	snp1257-scaffold1032-185523	66288186	231	0.393899
3	snp24970-scaffold2564-372863	905464	231	0.393785
10	snp57047-scaffold906-353133	30786170	231	0.393785
14	snp17793-scaffold1849-126193	80964941	231	0.393785
1	snp40559-scaffold519-2695685	80269514	231	0.393682
20	snp33950-scaffold40-396591	53499513	231	0.393268
28	GoatD01.040669	17501676	230	0.393268
2	snp7426-scaffold127-2028753	26347511	231	0.393231
21	snp32612-scaffold374-1123515	24032289	231	0.393231
24	snp33617-scaffold3947-106191	59103728	231	0.393231
8	snp1290-scaffold1034-679665	20340602	231	0.393218
6	snp41584-scaffold541-668777	55722849	231	0.393099
18	snp34693-scaffold411-207536	46451090	231	0.392961
6	ilmnseq_rs669194710	66893161	231	0.392921
4	snp59148-scaffold970-192714	93361008	231	0.392854
18	snp41876-scaffold546-914090	11928912	231	0.392854
6	snp2161-scaffold1066-202373	74701544	231	0.392805
12	snp31362-scaffold347-1645260	3865114	231	0.392805
6	snp5657-scaffold1199-1917405	44223969	231	0.392708
6	snp12515-scaffold148-437892	31560558	231	0.392699
11	snp9745-scaffold135-1766945	24636736	231	0.392699
2	snp10721-scaffold138-1700815	31214452	231	0.392451
12	snp38263-scaffold481-1237203	46173644	229	0.392424
6	snp19372-scaffold1958-265668	9586619	231	0.392409
7	snp33117-scaffold386-1475216	72140639	231	0.392339
13	snp37976-scaffold471-38214	79306196	231	0.392339
6	snp59011-scaffold968-2122632	30482438	231	0.392299
12	snp22536-scaffold223-1105346	78555680	231	0.392271
9	snp16036-scaffold169-237763	8586451	231	0.392106
10	snp16894-scaffold1764-2647305	21090963	231	0.39199
13	snp56108-scaffold875-2407563	13489949	231	0.39199
20	snp48790-scaffold694-292806	33388791	231	0.39199
25	snp15019-scaffold1605-234785	34378956	231	0.39199
8	snp13913-scaffold1543-204562	7505268	231	0.391915
9	snp39198-scaffold5-1262631	85795217	231	0.391873
13	snp46252-scaffold638-426723	17104519	231	0.391873
3	snp24680-scaffold2515-33494	101531483	231	0.391821
19	snp45189-scaffold616-348771	4945925	231	0.391776
6	snp52947-scaffold795-1452596	17605017	231	0.391659
12	snp52078-scaffold77-111690	6808093	231	0.391461
4	snp5841-scaffold1205-845602	12287040	231	0.391271
6	snp34832-scaffold415-764139	26746134	231	0.391271
9	snp3568-scaffold1110-630594	59342507	231	0.391271
13	snp13002-scaffold150-979951	48133203	231	0.391271
4	snp56794-scaffold9-1835501	57419971	231	0.391194
8	snp22004-scaffold2164-431745	29533279	231	0.391194
4	snp53371-scaffold805-660309	9558792	231	0.391152
1	snp23410-scaffold235-109886	13248265	231	0.391141
25	snp9508-scaffold1343-450702	28695185	231	0.391123
16	snp17269-scaffold18-1958437	26803137	231	0.390578
13	13_60534790_AF-PAKI	60534790	231	0.390552
21	snp11720-scaffold1431-663624	61998554	231	0.389391
4	snp21941-scaffold2156-398864	26915606	230	0.389269
6	snp30841-scaffold340-1974380	13410795	231	0.389108
16	snp44171-scaffold60-311215	5624964	231	0.389063
9	snp36926-scaffold448-1119105	78992895	231	0.388891
4	snp27685-scaffold295-5827856	50008124	231	0.388849
6	snp12531-scaffold148-1222465	32349183	231	0.388849
5	snp36633-scaffold443-131420	16080623	231	0.388377
20	snp25478-scaffold262-4995556	27232283	231	0.38832
19	snp41337-scaffold537-2811930	58902325	231	0.388262
13	snp51639-scaffold758-2053604	55726105	231	0.387925
3	3_116365210_RH-map	116365210	231	0.387858
9	snp307-scaffold1008-541418	45976607	231	0.387758
21	snp15636-scaffold165-1926373	55080402	231	0.387758
12	snp9223-scaffold1336-496732	8264208	231	0.38772
21	snp12276-scaffold1460-196008	61303264	231	0.387716
7	snp50476-scaffold724-584536	82317994	231	0.387588
4	snp34427-scaffold404-2159899	114148116	231	0.387363
23	snp39144-scaffold499-30539	2909371	231	0.387363
9	snp21962-scaffold2158-251148	10738749	231	0.387137
14	snp5335-scaffold1184-385050	14462519	230	0.387136
8	snp51998-scaffold764-2524394	25700181	231	0.387049
10	snp49252-scaffold703-1594912	91511296	231	0.387049
24	snp648-scaffold102-635295	19713813	231	0.387049
19	snp14761-scaffold1594-1591976	43098427	230	0.386963
5	snp2471-scaffold107-7967189	84192630	231	0.386912
16	snp3761-scaffold112-4270332	63666164	231	0.386763
10	snp1422-scaffold104-39435	24749850	231	0.386713
11	snp47041-scaffold658-1168322	101539137	231	0.386713
16	snp44166-scaffold60-100103	5838559	231	0.386713
20	snp25417-scaffold262-2312696	24535224	231	0.386713
26	snp29724-scaffold322-843933	8713277	231	0.386713
21	snp11025-scaffold1395-1730793	35143017	231	0.386358
3	snp47087-scaffold659-1532266	96201078	231	0.38632
16	snp39399-scaffold500-1492699	20947918	231	0.386251
5	snp5555-scaffold1195-841188	41204780	231	0.386001
6	snp59990-scaffold999-311966	2231932	231	0.386001
20	snp45347-scaffold62-436472	27765357	231	0.386001
21	snp58797-scaffold960-54316	61914700	231	0.386001
13	snp22480-scaffold2223-568016	23412290	231	0.385986
18	snp21610-scaffold2118-197775	51324140	231	0.38588
5	snp2333-scaffold107-1851578	78056753	231	0.385855
5	snp9053-scaffold1329-559581	36375399	231	0.385757
6	snp12524-scaffold148-818530	31940001	231	0.385669
1	snp2257-scaffold1069-1215480	65278049	231	0.385615
15	snp32422-scaffold37-126866	68596430	231	0.385615
10	snp17712-scaffold184-245867	75017243	230	0.385471
16	snp17280-scaffold18-2435440	27276530	231	0.385381
12	snp3170-scaffold1095-3445059	55897222	231	0.385244
22	snp19032-scaffold1912-14765	53982078	231	0.385181
4	snp23305-scaffold233-910268	35763417	231	0.385005
1	snp18431-scaffold1867-116290	11571985	231	0.384951
1	snp16376-scaffold1727-226746	13963234	231	0.384951
3	snp41812-scaffold543-4421337	9822999	231	0.384765
8	snp1280-scaffold1034-267770	19924009	231	0.384672
27	snp55749-scaffold864-3034919	19821984	231	0.384629
23	snp47451-scaffold668-2747985	26451211	231	0.384429
3	snp18878-scaffold190-923201	62191819	231	0.384411
15	snp46447-scaffold643-1193733	44555583	231	0.384411
18	snp33226-scaffold389-2131610	46806414	231	0.384411
10	snp2137-scaffold1065-145882	24563876	231	0.383749
14	snp34923-scaffold416-2428453	36645073	231	0.383712
16	snp55921-scaffold869-2256035	32965860	231	0.383102
20	snp52447-scaffold782-240233	6121398	231	0.383102
16	snp21015-scaffold206-608950	16926449	231	0.382717
6	snp7849-scaffold1281-2347312	89271507	231	0.382517
20	snp4426-scaffold114-101882	39493352	231	0.382491
6	snp31738-scaffold354-184232	645298	231	0.382478
15	snp41958-scaffold548-651759	53790557	231	0.382361
13	snp44902-scaffold611-2423944	4659467	231	0.382326
25	snp23692-scaffold239-1828869	21685882	231	0.382326
21	snp6515-scaffold1230-1520980	31882828	231	0.382304
22	snp2933-scaffold109-1076747	7703052	231	0.38216
8	snp31885-scaffold356-3899101	103956896	231	0.382064
16	snp17303-scaffold18-3463982	28298055	231	0.382064
5	snp274-scaffold1007-267605	74222499	231	0.38188
21	snp21370-scaffold2084-1715135	66057435	231	0.38188
11	snp17891-scaffold185-3697562	70188838	231	0.381739
21	snp15690-scaffold165-4213298	52798984	231	0.381739
3	snp54382-scaffold83-4509273	45145295	231	0.381654
10	snp18109-scaffold185-12988654	36784706	231	0.381654
3	snp50879-scaffold737-859388	98778194	231	0.381411
17	snp46835-scaffold653-2831940	28452307	231	0.381411
1	snp30170-scaffold332-3715	101127527	231	0.381268
15	snp14416-scaffold1574-89683	27745276	231	0.381268
6	snp49745-scaffold710-1163441	20110012	231	0.381151
8	snp31900-scaffold356-4525813	104584704	231	0.381151
2	snp6739-scaffold1245-37126	117800298	231	0.381088
6	snp35035-scaffold42-8983	53077308	231	0.380823
6	snp58988-scaffold968-1026090	29377452	231	0.380664
29	snp25306-scaffold2606-31526	46111286	231	0.380467
17	snp15263-scaffold1626-106024	732457	231	0.380311
8	snp12206-scaffold1454-1281694	57292388	231	0.380214
3	snp8011-scaffold129-2175066	31309168	231	0.380083
5	snp49884-scaffold712-1112938	51692033	231	0.380083
2	snp52179-scaffold772-1220034	11863421	231	0.380077
6	snp36243-scaffold433-2290839	84550454	231	0.379909
1	snp48207-scaffold682-1973071	71386721	231	0.379736
25	snp8804-scaffold1314-2433881	11103522	231	0.379736
24	snp5521-scaffold1194-101599	51026254	231	0.379678
18	snp37058-scaffold45-72666	1871294	231	0.379543
25	snp27368-scaffold2909-723663	36812892	231	0.379489
7	7_93550657_AF-PAKI	93550657	231	0.379469
14	snp10364-scaffold1370-1382904	40676024	231	0.379469
25	snp27358-scaffold2909-328225	37208897	231	0.379469
6	snp21591-scaffold211-110849	28194306	231	0.379445
7	snp59683-scaffold989-491444	25863562	231	0.379445
17	snp47264-scaffold663-1675606	65816569	231	0.379207
7	snp59840-scaffold995-929863	75540090	231	0.379112
11	snp40635-scaffold52-2175952	29225568	231	0.379112
14	snp58159-scaffold940-84787	85655087	231	0.379025
3	snp17356-scaffold180-14612	99409068	231	0.379017
10	snp49375-scaffold703-6890497	86229637	231	0.37898
28	snp39782-scaffold509-1917532	12559605	231	0.378856
13	snp23746-scaffold24-549442	24267920	231	0.378825
11	11_1125698_RH-map	1125698	231	0.378678
29	snp38574-scaffold489-921092	20866464	231	0.378678
11	snp54084-scaffold824-456773	58514782	231	0.37862
3	snp28606-scaffold3068-372182	16351762	231	0.378515
1	snp16934-scaffold177-165682	123992775	231	0.378148
14	snp10357-scaffold1370-1004058	41058959	230	0.378061
8	snp7097-scaffold1263-524701	110937856	230	0.377922
11	GoatD01.047443	89985627	231	0.377838
6	ilmnseq_rs642326566	66864627	231	0.377712
27	snp56370-scaffold883-724114	13338225	231	0.377324
14	snp44944-scaffold612-1588722	67560716	231	0.377082
17	snp3977-scaffold1126-400608	24183411	231	0.37684
6	snp49750-scaffold710-1355911	19916905	230	0.376597
1	snp37415-scaffold456-3792662	59794887	231	0.376417
1	snp47748-scaffold672-128904	82141063	231	0.376417
2	snp29060-scaffold312-5013050	74540558	231	0.376417
6	snp11987-scaffold1440-748537	111731768	231	0.376417
7	snp7069-scaffold1261-215240	366480	231	0.376417
10	snp31507-scaffold349-2426754	58511992	231	0.376417
13	snp51599-scaffold758-231150	57548423	231	0.376417
19	snp3312-scaffold1101-466846	54260496	231	0.376417
19	snp28352-scaffold3022-436546	60802394	231	0.376417
21	snp24624-scaffold2508-71919	18371444	231	0.376417
23	snp4532-scaffold1146-97292	18581976	231	0.376417
23	snp11452-scaffold1417-675891	32446123	231	0.376417
25	snp23680-scaffold239-1312768	22202732	231	0.376417
25	snp26133-scaffold2728-147406	41237294	231	0.376417
28	snp39863-scaffold509-5435733	16081886	231	0.376417
3	snp41750-scaffold543-1710952	12526653	231	0.375924
7	snp25491-scaffold2621-378546	104253434	231	0.375668
10	snp59655-scaffold987-619463	95496028	231	0.375668
8	snp58893-scaffold964-490311	65631144	231	0.375297
19	snp41369-scaffold537-4117366	60207891	231	0.375297
28	snp39888-scaffold509-6629674	17276436	231	0.375297
5	snp33535-scaffold394-475059	43034788	231	0.375016
7	snp36186-scaffold432-182904	66054823	231	0.374974
12	snp13615-scaffold1526-634698	10313067	231	0.374974
4	snp38973-scaffold494-3833183	41196651	231	0.37479
26	26_40598859_AF-PAKI	40598859	231	0.37479
29	snp48255-scaffold683-417382	12664430	231	0.374785
1	snp59394-scaffold979-1038507	1994962	231	0.374694
2	snp50954-scaffold739-2755435	62543550	231	0.374694
3	Random2.2K-306	28255892	231	0.374694
3	snp17657-scaffold183-808432	112631010	231	0.374694
6	snp15030-scaffold1606-10170	11521338	231	0.374694
6	snp53997-scaffold821-475757	41821698	231	0.374694
6	snp4413-scaffold1139-1556837	109839838	231	0.374694
11	snp40647-scaffold52-2665109	29714485	231	0.374694
11	snp28647-scaffold309-616527	35036328	231	0.374694
14	snp16716-scaffold1751-71296	91885536	231	0.374694
18	snp34696-scaffold411-312910	46349718	231	0.374694
25	snp10418-scaffold13729-10228	42014044	231	0.374694
12	snp6811-scaffold125-796984	41280563	231	0.374564
13	snp31418-scaffold348-839563	77197251	231	0.374456
3	snp26961-scaffold2852-4254	115090070	231	0.374286
23	snp17100-scaffold1786-325470	22456619	231	0.374099
6	snp49753-scaffold710-1514064	19757890	231	0.374065
4	snp49493-scaffold706-823806	98387749	231	0.373929
8	snp55248-scaffold850-336139	12570287	231	0.373817
3	snp15466-scaffold164-928366	74538470	231	0.373764
6	snp58096-scaffold94-5545283	70874215	231	0.373762
14	snp11080-scaffold14-301495	21338164	229	0.373696
16	snp15557-scaffold1645-178319	19064561	231	0.373644
5	snp20973-scaffold2055-89502	102184157	230	0.373566
7	snp514-scaffold1013-1040227	93896860	231	0.373444
9	snp11577-scaffold1423-1191635	69366088	231	0.373318
1	Random2.2K-64	59096342	231	0.373052
21	snp25276-scaffold2598-314608	58525348	231	0.373052
19	snp55465-scaffold859-1763526	10049273	231	0.373012
2	snp28316-scaffold3010-122259	1388991	231	0.372965
11	GoatD01.018109	87651275	231	0.372965
20	snp51011-scaffold74-641679	16846958	231	0.372965
1	snp32715-scaffold377-1437750	84883332	230	0.372814
27	snp59601-scaffold984-279319	43157191	231	0.372734
10	snp49233-scaffold703-835639	92270444	231	0.372676
25	snp23654-scaffold239-192482	23323578	231	0.372676
3	snp43967-scaffold595-2900512	24908534	231	0.372453
2	snp53711-scaffold82-850317	49618813	231	0.37234
27	snp7591-scaffold1270-653128	7662125	231	0.37234
23	snp51807-scaffold761-4230026	31097309	230	0.372271
5	snp51051-scaffold740-1300632	88947226	231	0.372191
5	5_88022737_AF-PAKI	88022737	231	0.372171
4	snp46414-scaffold641-1128987	117998522	231	0.372093
11	snp15184-scaffold1621-112283	60948279	231	0.371889
11	snp40600-scaffold52-602747	27655109	231	0.371844
4	snp4993-scaffold117-263052	72226163	231	0.371832
6	snp26747-scaffold281-547197	37198076	231	0.371832
10	snp18241-scaffold185-18545715	31202113	231	0.371626
21	snp14980-scaffold160-2975291	29552465	231	0.371626
17	snp5974-scaffold121-1431673	11164255	231	0.371607
18	snp41885-scaffold546-1309289	11537167	231	0.371607
16	snp17317-scaffold18-4026872	28858987	231	0.371211
17	snp21122-scaffold207-635673	51024842	231	0.371211
7	snp4364-scaffold1137-1079356	6991189	231	0.371067
7	snp41485-scaffold54-1353362	37341865	231	0.371013
4	snp31134-scaffold345-58763	62447821	231	0.370956
5	snp5544-scaffold1195-354858	41692570	231	0.370956
28	snp59561-scaffold982-1049032	36257858	230	0.37095
12	snp7905-scaffold1286-8433	24307076	231	0.370826
11	snp42562-scaffold564-1012694	803091	230	0.370776
15	snp32441-scaffold37-998369	67722385	231	0.370584
22	snp53645-scaffold816-2816291	34283732	231	0.370387
6	snp2163-scaffold1066-284083	74784159	231	0.370341
16	snp39398-scaffold500-1458426	20982538	231	0.37014
28	snp572-scaffold1015-2057945	611664	231	0.370132
19	snp12044-scaffold1444-363620	13704983	231	0.369974
27	snp37801-scaffold466-937327	21995292	231	0.369891
8	snp31814-scaffold356-664987	100730611	231	0.369618
26	snp12641-scaffold1481-200262	35307301	231	0.369572
27	snp22384-scaffold221-1904040	15620214	231	0.369194
28	snp39815-scaffold509-3321299	13961482	230	0.36881
8	snp33309-scaffold391-1965411	5091926	231	0.368752
4	snp38909-scaffold494-814589	38163017	231	0.368525
28	snp28322-scaffold3014-18412	42553776	231	0.368329
3	snp57185-scaffold910-314821	18252067	231	0.368299
2	snp2021-scaffold1059-1431982	4970733	231	0.368142
18	snp34702-scaffold411-673056	45985339	230	0.367995
3	snp42153-scaffold55-4914958	56741635	231	0.367926
20	snp57440-scaffold916-366019	47618881	231	0.367756
20	snp49811-scaffold711-1511581	19868206	231	0.367728
6	snp35043-scaffold42-332810	52765988	231	0.367689
5	snp33383-scaffold392-978040	56632275	231	0.367643
28	snp16635-scaffold175-2002896	19616087	231	0.367475
4	snp31204-scaffold345-3184845	65594529	231	0.367433
25	snp11630-scaffold143-153185	32021674	231	0.367433
14	snp10362-scaffold1370-1297500	40761995	231	0.36743
17	snp53409-scaffold806-1001772	67753874	231	0.36743
4	snp38928-scaffold494-1683634	39033583	231	0.367173
25	snp9544-scaffold1343-1983184	30226704	231	0.367173
9	snp11555-scaffold1423-261833	68434441	231	0.367083
16	snp58640-scaffold955-1630484	13719321	231	0.367005
15	snp24187-scaffold2464-167480	70780563	231	0.366935
5	snp2472-scaffold107-8019985	84245431	231	0.366912
22	22_57114098_RH-map	57114098	231	0.366652
26	snp11044-scaffold1397-204261	5330106	231	0.366537
4	snp10514-scaffold1375-690104	19205109	231	0.366477
6	snp41640-scaffold541-3139214	53240554	231	0.366477
10	snp49333-scaffold703-5024106	88091201	231	0.366477
9	snp32014-scaffold359-2115545	11024709	231	0.366391
[truncated: 31,197 more rows]

## Sheet: Fst_DA_BO
Supplementary file: Genetic differentiation (Fst) between Damascus and Boer goat breeds
CHR	SNP	POS	NMISS	FST
3	snp25327-scaffold261-524798	86188582	106	0.766676
22	Random2.2K-2022	59574735	106	0.752709
6	snp12587-scaffold148-3686817	34831119	106	0.7337
29	snp21645-scaffold2119-513161	31985352	106	0.731105
21	snp14076-scaffold156-39128	52040333	106	0.697309
11	snp29754-scaffold3229-24398	89664079	106	0.674999
3	snp47949-scaffold675-3536858	89708973	106	0.660505
5	snp42470-scaffold562-593775	59091840	106	0.647005
6	snp12581-scaffold148-3383733	34526728	106	0.624155
2	snp7415-scaffold127-1573416	26800016	106	0.622288
3	snp46918-scaffold654-2139845	83442371	106	0.620261
17	snp29950-scaffold327-4517	15065156	106	0.619053
21	snp18969-scaffold191-600312	46698135	106	0.615519
5	snp32361-scaffold368-35564	76155531	106	0.61366
19	snp3303-scaffold1101-59715	53854322	106	0.610521
12	snp38181-scaffold4795-220133	314287	106	0.604861
29	snp23333-scaffold2330-462960	45374826	106	0.603871
21	snp18605-scaffold188-632282	50510498	106	0.602378
24	snp54612-scaffold833-3550191	42500467	106	0.601961
20	snp33985-scaffold40-1806083	52087505	106	0.600054
14	snp11096-scaffold14-1013966	22052796	106	0.59955
26	snp11249-scaffold1403-285674	47905480	106	0.599386
12	snp38242-scaffold481-257008	45182572	106	0.599176
14	snp42657-scaffold566-3303818	15795857	106	0.598409
5	snp23105-scaffold2301-151423	105626278	106	0.594445
23	snp51810-scaffold761-4395106	31259191	106	0.594348
13	snp32530-scaffold371-1615483	39901859	106	0.589944
18	snp9591-scaffold1344-375125	39567855	106	0.586266
6	snp30879-scaffold340-3499544	11882255	106	0.584712
3	snp56210-scaffold879-541881	77545004	106	0.580428
6	snp48610-scaffold690-2827868	105465502	106	0.57979
15	snp41651-scaffold542-384880	33373465	106	0.578986
1	snp18421-scaffold1864-612126	15243638	106	0.576907
26	snp47602-scaffold67-4376102	18813028	106	0.574785
1	snp23397-scaffold2342-154277	2511898	106	0.571667
1	snp55864-scaffold868-947940	2777812	106	0.565708
6	snp30824-scaffold340-1241741	14145434	106	0.56502
24	snp54595-scaffold833-2844934	41798513	106	0.564149
2	snp40318-scaffold515-855950	47897143	106	0.563646
21	snp52035-scaffold765-754333	12151240	106	0.563278
25	snp4300-scaffold1134-36868	36565776	106	0.562471
3	snp50644-scaffold73-254628	101991367	106	0.56009
7	Random2.2K-821	75070857	106	0.559557
20	snp48786-scaffold694-153389	33254454	106	0.559129
12	snp52841-scaffold792-735432	74494256	106	0.559023
14	snp34903-scaffold416-1563714	35779585	106	0.557792
11	GoatD01.036557	12902540	106	0.556168
17	ilmnseq_rs636671976	60223612	106	0.556073
17	ilmnseq_rs666529295	60280444	106	0.556073
5	snp2303-scaffold107-498181	76695775	106	0.555936
29	snp12304-scaffold1463-153975	43115641	106	0.555022
21	snp18970-scaffold191-658060	46756142	106	0.553341
1	snp45677-scaffold627-2467170	43186110	106	0.552382
8	snp34758-scaffold412-1255196	91411747	106	0.551895
23	snp51749-scaffold761-1619626	28484293	106	0.551585
6	snp17777-scaffold1844-103982	6514342	106	0.550678
18	snp876-scaffold1023-1124568	14181682	106	0.550112
23	snp10286-scaffold1368-3254524	7451824	106	0.54348
29	snp12313-scaffold1463-635445	42616997	106	0.542713
3	snp37587-scaffold460-329756	87190283	106	0.542513
5	snp2353-scaffold107-2775689	78989634	106	0.542492
21	snp14977-scaffold160-2850665	29427803	106	0.54224
1	snp8058-scaffold1292-114256	21622678	106	0.541859
8	snp32772-scaffold38-389419	95884908	106	0.541411
7	snp24822-scaffold254-1408945	47624290	106	0.540607
21	snp57133-scaffold91-973883	4759246	106	0.537763
21	snp6505-scaffold1230-1135091	32270984	106	0.536106
7	snp56912-scaffold902-258795	80108020	106	0.534714
25	snp29745-scaffold3220-35313	38029795	106	0.534352
8	snp15965-scaffold168-203546	11002435	106	0.534182
4	snp5787-scaffold1204-217685	4839020	106	0.531749
17	snp47245-scaffold663-870635	66609143	106	0.53061
22	22_57292939_RH-map	57292939	106	0.530456
3	snp22190-scaffold219-1209857	7739171	106	0.530016
7	snp12697-scaffold1488-960012	104929356	106	0.530016
24	snp13571-scaffold1525-766836	61291762	106	0.529136
24	snp13570-scaffold1525-725039	61334678	106	0.529136
7	snp504-scaffold1013-543518	93403689	106	0.529116
27	snp51874-scaffold762-2042723	4452450	106	0.527962
1	snp19290-scaffold1944-764910	4368265	106	0.527857
6	6_36707177_AF-PAKI	36707177	106	0.525246
19	snp4637-scaffold1149-742747	40004704	106	0.524554
22	snp15366-scaffold163-3580360	37586075	106	0.524252
17	snp4655-scaffold1150-287397	24998741	106	0.52048
13	snp45535-scaffold622-126092	82910392	106	0.52036
22	snp37322-scaffold4552-55338	58183350	106	0.519468
22	snp56004-scaffold870-706630	59106364	106	0.519155
19	snp3337-scaffold1101-1661916	55439691	106	0.519092
24	snp706-scaffold102-3087710	22172713	106	0.519092
3	snp47878-scaffold675-365399	92910642	106	0.519088
1	snp29898-scaffold325-146256	20380745	106	0.518717
22	snp30-scaffold1-1289970	26015367	106	0.518524
17	snp52714-scaffold79-1959532	30676592	106	0.518391
6	snp5510-scaffold1193-22066	5905384	106	0.517741
6	snp15032-scaffold1606-76319	11455084	106	0.517333
2	snp17516-scaffold1811-119605	1092805	106	0.515957
3	snp57193-scaffold910-683212	18623326	106	0.513695
8	snp51995-scaffold764-2375912	25551025	106	0.513031
24	snp54883-scaffold84-222943	4681378	106	0.512674
1	snp397-scaffold1009-1301673	114546836	106	0.512154
28	snp48837-scaffold696-409263	33000981	106	0.512154
6	snp27462-scaffold2927-188277	4428208	106	0.51096
2	snp37733-scaffold464-3432767	35917588	106	0.510296
14	snp40967-scaffold527-1036512	72195770	106	0.509659
27	snp51885-scaffold762-2485522	4015235	106	0.508964
24	snp35002-scaffold417-2740573	56937469	106	0.508443
3	snp22191-scaffold219-1247963	7700830	106	0.508316
3	snp10475-scaffold1373-2481129	52455131	106	0.506759
9	snp3567-scaffold1110-592655	59380373	106	0.5067
7	snp50058-scaffold716-3764429	29735349	106	0.504945
1	snp27415-scaffold292-305761	140923846	106	0.50482
3	snp47924-scaffold675-2444945	90803165	106	0.504339
8	snp32789-scaffold38-1146619	95129357	106	0.503858
21	snp57132-scaffold91-933153	4800254	106	0.503377
1	snp25801-scaffold266-889108	126551137	106	0.501806
19	snp37162-scaffold452-230924	19306820	106	0.501663
14	snp34905-scaffold416-1648378	35864022	106	0.501516
8	snp12229-scaffold1455-611899	88172242	106	0.500168
1	snp29539-scaffold320-736781	150118910	106	0.49983
7	snp35126-scaffold420-1157791	43527085	106	0.499786
15	snp57888-scaffold937-462471	58984832	106	0.498694
21	snp23837-scaffold240-2178487	13794317	106	0.497329
6	snp31105-scaffold344-709956	10541646	106	0.496882
27	snp7054-scaffold126-1366064	11238647	106	0.496516
9	snp39599-scaffold504-825274	1903664	106	0.496175
1	snp23024-scaffold230-1564141	133627527	106	0.496149
10	snp16055-scaffold1690-47749	65820285	106	0.495782
7	snp36386-scaffold437-468900	97404023	106	0.495557
18	snp4913-scaffold1164-1343187	1357706	106	0.495501
18	snp4914-scaffold1164-1375454	1390783	106	0.495501
21	snp6482-scaffold1230-144279	33256086	106	0.495038
27	GoatD01.015874	5180733	106	0.4948
21	snp10988-scaffold1395-30860	36841766	106	0.493437
5	snp12651-scaffold1483-248205	112211269	106	0.492884
21	snp14941-scaffold160-1339494	27916504	106	0.492003
12	snp17454-scaffold1805-39262	44922437	106	0.490091
3	snp50642-scaffold73-179139	101917553	106	0.48957
7	snp36404-scaffold437-1296526	98224644	106	0.489456
10	snp2139-scaffold1065-220176	24489164	106	0.489302
14	snp1529-scaffold1041-428120	92388290	106	0.489158
25	snp9573-scaffold1343-3254807	31498730	106	0.487979
7	snp20102-scaffold2-3914517	18146950	106	0.487703
6	snp30823-scaffold340-1209238	14178198	106	0.487457
6	snp12560-scaffold148-2452473	33587806	106	0.487032
8	snp34163-scaffold401-183853	99879532	106	0.486643
21	snp18967-scaffold191-505303	46602299	106	0.486502
17	snp5944-scaffold121-129950	9867087	106	0.486236
22	snp15367-scaffold163-3645059	37521117	106	0.485828
6	snp9857-scaffold1352-576383	97144011	106	0.485227
23	snp47425-scaffold668-1609566	25295705	106	0.484834
14	snp37022-scaffold449-312721	60132791	106	0.484473
20	snp34041-scaffold40-4319824	49568881	106	0.484066
13	snp58766-scaffold959-1247693	44363866	106	0.484048
7	snp35146-scaffold420-2009823	44371387	106	0.484023
18	snp870-scaffold1023-835543	14462618	106	0.484023
6	snp2172-scaffold1066-656642	75160735	106	0.483985
10	snp33136-scaffold388-262132	61201259	106	0.483985
19	snp38544-scaffold488-793494	42132423	106	0.483642
28	Random2.2K-2274	23785601	106	0.483257
28	snp523-scaffold1015-464	2656096	106	0.483236
9	snp45464-scaffold620-1158734	57654776	106	0.48306
7	snp36619-scaffold441-1182541	11172806	106	0.483003
27	snp51900-scaffold762-3159986	3353819	106	0.482694
1	snp21980-scaffold2163-2126	150859549	106	0.482529
24	snp8244-scaffold13-3372417	15664369	106	0.482529
7	snp55231-scaffold85-2050209	90389722	106	0.482387
14	snp11086-scaffold14-521355	21559830	106	0.482387
8	snp43698-scaffold585-2934561	77826082	106	0.482131
13	snp7721-scaffold1278-1301636	68984721	106	0.482003
17	GoatD01.027359	33865962	106	0.481801
6	snp7625-scaffold1273-304049	41037445	106	0.481127
25	snp23667-scaffold239-709188	22805185	106	0.480115
5	snp28871-scaffold310-7069631	69947116	106	0.478726
19	snp38543-scaffold488-753172	42091591	106	0.478485
4	snp14073-scaffold1559-937189	21843796	106	0.478076
12	snp53666-scaffold817-776660	44012312	106	0.477726
20	snp14431-scaffold1576-143213	47095219	106	0.477225
7	snp27549-scaffold2948-216447	71991795	106	0.474872
5	snp47996-scaffold678-84026	52223469	106	0.474804
24	snp48309-scaffold685-205253	10645281	106	0.473987
3	snp46890-scaffold654-942495	84636519	106	0.473559
6	snp46120-scaffold635-31540	7955787	106	0.473517
8	snp32843-scaffold38-3658288	92579066	106	0.472943
21	snp19005-scaffold191-2176092	48277644	106	0.472933
3	snp47964-scaffold675-4229635	89023520	106	0.472728
24	snp54894-scaffold84-704230	4197315	106	0.472519
9	snp45478-scaffold620-1855592	56956033	106	0.472413
17	snp47296-scaffold663-3079370	64415706	106	0.471979
21	snp14938-scaffold160-1174846	27750803	106	0.471676
7	snp10023-scaffold1356-1632322	57641811	106	0.47051
1	snp48496-scaffold689-1532347	87867105	106	0.469935
2	snp57638-scaffold923-1208468	80455012	106	0.469318
19	snp1401-scaffold1038-2159501	3083636	106	0.467934
3	GoatD01.053299	83586520	106	0.467492
6	snp30870-scaffold340-3108878	12273239	106	0.465705
5	snp33840-scaffold399-541813	3006775	106	0.465671
19	snp56681-scaffold896-2079332	37198025	106	0.465671
29	snp53484-scaffold811-325023	44398903	106	0.465671
2	snp47688-scaffold670-1594726	10051234	106	0.46554
2	snp45100-scaffold614-5234118	84769148	106	0.465247
10	snp49312-scaffold703-4129493	88979742	106	0.465247
8	snp17210-scaffold1796-522264	11314441	106	0.464752
1	snp398-scaffold1009-1333513	114514997	106	0.464416
4	snp31087-scaffold3433-338560	8359252	106	0.464416
22	snp15368-scaffold163-3716418	37449706	106	0.46439
1	snp11790-scaffold1437-451538	26776199	106	0.464194
15	snp26554-scaffold277-769315	60451318	106	0.463059
2	snp22287-scaffold220-665932	2901895	106	0.462882
22	snp27-scaffold1-1145770	26159742	106	0.462882
6	snp58027-scaffold94-2785770	68104101	106	0.462838
26	snp55146-scaffold847-1461193	43885157	106	0.462805
8	snp33349-scaffold391-3623689	3333561	106	0.462687
1	snp609-scaffold1017-548943	57341585	106	0.46205
24	snp6582-scaffold1234-316605	58357128	106	0.461785
10	snp25155-scaffold259-3444310	43204513	106	0.461535
1	snp37554-scaffold46-2356397	153339072	106	0.461427
6	snp30840-scaffold340-1887718	13498678	106	0.461427
13	snp49008-scaffold7-1898313	31115688	106	0.461327
21	snp46081-scaffold633-139399	25267416	106	0.461125
6	snp57869-scaffold935-9613	40455979	106	0.461122
13	13_80347094_RH-map	80347094	106	0.460882
15	snp18919-scaffold1906-363717	570810	106	0.460646
13	snp13968-scaffold155-79657	42987369	106	0.459918
24	snp58225-scaffold944-48253	58167645	106	0.459918
6	snp59025-scaffold968-2710978	31070854	106	0.458952
7	snp8842-scaffold1317-953886	74577020	106	0.458434
4	snp46565-scaffold646-46727	21552791	106	0.458294
8	snp29180-scaffold314-39651	20578932	106	0.458051
28	snp13673-scaffold1528-338674	41235610	106	0.457952
25	snp29746-scaffold3220-68190	37996810	106	0.457727
13	GoatD01.034833	82976914	106	0.457382
13	snp45533-scaffold622-19903	83017195	106	0.457382
14	snp51295-scaffold75-6096593	57646187	106	0.457373
3	snp47922-scaffold675-2335502	90913204	106	0.45667
14	snp35375-scaffold425-695091	19856635	106	0.456591
13	snp23765-scaffold24-1355858	25075471	106	0.456336
24	snp834-scaffold1022-261355	6836509	106	0.456331
13	snp49009-scaffold7-1973248	31040139	106	0.45529
27	snp7027-scaffold126-162086	12453012	106	0.45445
23	snp51747-scaffold761-1523867	28388570	106	0.452755
19	snp1382-scaffold1038-1267530	2175348	106	0.452673
16	snp39392-scaffold500-1163430	21281454	106	0.452568
25	snp23680-scaffold239-1312768	22202732	106	0.452568
4	snp53378-scaffold805-930680	9827024	106	0.45223
23	snp17102-scaffold1786-435508	22563545	106	0.45223
22	22_57325047_RH-map	57325047	106	0.451748
23	snp31004-scaffold3423-357695	33476665	106	0.451069
19	snp9021-scaffold1328-1018349	29014132	106	0.450751
17	snp25646-scaffold264-2016061	4179626	106	0.450515
1	snp37572-scaffold46-3096030	152600356	106	0.44985
3	snp29695-scaffold321-5715610	73362598	106	0.44985
29	snp40848-scaffold5251-9667	46600056	106	0.449701
3	snp46877-scaffold654-414775	85165384	106	0.449693
3	snp21864-scaffold2144-221443	73381947	106	0.449452
13	snp13011-scaffold150-1438478	48594834	106	0.449433
15	snp48109-scaffold680-121253	78850734	106	0.449291
17	snp29952-scaffold327-97272	15158464	106	0.449232
6	snp30541-scaffold3372-1628	9477810	106	0.449144
2	snp33506-scaffold393-1146250	68949902	106	0.448311
4	snp20005-scaffold1998-324810	30307042	106	0.448311
9	snp59094-scaffold969-2923236	30232772	106	0.448311
20	snp49798-scaffold711-968185	20411157	106	0.44739
18	snp864-scaffold1023-577186	14719375	106	0.446639
1	snp29921-scaffold325-1105255	21342785	106	0.445135
21	snp57682-scaffold926-22649	67011277	106	0.444869
1	snp12448-scaffold1474-483252	56841317	106	0.444651
6	snp16165-scaffold170-63921	6622409	106	0.444651
7	snp24872-scaffold254-3571694	45452683	106	0.444651
13	snp5416-scaffold1188-2295194	65583229	106	0.443948
6	snp27338-scaffold2900-87360	4703353	106	0.443913
19	snp3342-scaffold1101-1926163	55704393	106	0.443613
18	snp4485-scaffold1144-621075	9331698	106	0.442971
7	snp35143-scaffold420-1864777	44228349	106	0.442519
2	snp46041-scaffold631-2522825	43435892	106	0.442221
3	snp37594-scaffold460-625087	87482497	106	0.442221
5	snp38436-scaffold486-2865236	22892046	106	0.441845
2	snp20452-scaffold202-3757361	102056875	106	0.441471
8	snp33297-scaffold391-1460296	5597495	106	0.441313
2	snp6928-scaffold1252-766503	81799511	106	0.44125
12	snp1182-scaffold1030-1834492	75597534	106	0.441215
8	snp24564-scaffold25-112476	19522821	106	0.44097
4	snp37204-scaffold453-480338	60278944	106	0.440781
3	snp29610-scaffold321-1723425	69377191	106	0.440715
6	snp12573-scaffold148-3041293	34179940	106	0.440672
16	snp27849-scaffold299-1605258	75013874	106	0.440672
17	snp14233-scaffold1569-70062	56976502	106	0.440478
2	snp29001-scaffold312-2642412	72161945	106	0.440388
13	snp48732-scaffold691-4056627	57835405	106	0.440322
7	snp23249-scaffold2321-637241	95757426	106	0.439927
5	snp10953-scaffold1393-241775	31114519	106	0.439876
13	GoatD01.020641	81454694	106	0.439555
21	snp57140-scaffold91-1285067	4447224	106	0.439483
1	snp25805-scaffold266-1104912	126336392	106	0.439078
17	snp52708-scaffold79-1712620	30922534	106	0.439078
8	snp34742-scaffold412-644518	90800695	106	0.438932
9	snp36984-scaffold448-3611060	76525804	106	0.438835
23	snp38861-scaffold493-127313	42663036	106	0.438835
10	snp48094-scaffold68-3866334	51617709	106	0.438713
19	snp28411-scaffold303-2126058	32160797	106	0.438594
14	snp13398-scaffold1518-10083	50318083	106	0.438286
16	snp8619-scaffold131-1772916	57637892	106	0.4382
17	snp10160-scaffold1364-35111	61592282	106	0.4382
21	snp58798-scaffold960-82943	61886121	106	0.437706
8	snp14849-scaffold16-261284	10538726	106	0.437515
8	snp42401-scaffold56-1530691	89930372	106	0.43626
29	snp25365-scaffold2619-14542	42035958	106	0.43626
20	snp37251-scaffold454-136179	41946760	106	0.436111
22	snp15300-scaffold163-538263	40618561	106	0.435528
6	snp42289-scaffold5565-2384	3472105	106	0.435029
8	snp51309-scaffold750-301541	81879514	106	0.434928
6	GoatD01.042824_O	29847420	106	0.434446
8	snp28011-scaffold300-528913	36350476	106	0.434446
3	snp47923-scaffold675-2372748	90875949	106	0.434428
22	snp11-scaffold1-414651	26893862	106	0.434355
29	snp53148-scaffold799-4952512	37432968	106	0.433695
19	snp4639-scaffold1149-867705	40129443	106	0.433394
6	snp961-scaffold1025-1980663	99708724	106	0.433263
22	snp53601-scaffold816-891949	36209442	106	0.43293
7	snp33088-scaffold386-297733	73318930	106	0.432597
14	snp56157-scaffold877-395303	12341239	106	0.432314
2	snp7515-scaffold127-5867861	22483507	106	0.432115
4	snp15773-scaffold1654-1324354	59558357	106	0.431456
6	snp2180-scaffold1066-1013600	75521317	106	0.430972
4	GoatD01.057647	40121270	106	0.430121
5	snp19602-scaffold1980-96480	47318992	106	0.430121
6	snp18674-scaffold1887-149893	15609221	106	0.429849
8	snp45317-scaffold619-781837	27333711	106	0.429849
14	snp22764-scaffold227-463086	50014608	106	0.429509
11	snp17765-scaffold1842-514396	3556766	106	0.429445
14	snp51258-scaffold75-4391954	55939055	106	0.429131
6	snp59987-scaffold999-208892	2128119	106	0.429121
20	20_61174985_AF-PAKI	61174985	106	0.428942
5	snp9062-scaffold1329-936768	36750714	106	0.42891
20	snp57434-scaffold916-143906	47393868	106	0.428886
5	snp56995-scaffold903-721405	97840405	106	0.428756
21	snp15691-scaffold165-4247195	52764313	106	0.428177
28	snp527-scaffold1015-174297	2482239	106	0.428177
14	snp15529-scaffold1641-366560	45459456	106	0.428054
25	snp15024-scaffold1605-522656	34691152	106	0.427908
15	snp42848-scaffold57-236572	16518818	106	0.427846
27	snp56356-scaffold883-218924	12835786	106	0.427686
7	snp59822-scaffold995-11228	74619931	106	0.42763
2	snp40316-scaffold515-741525	48011875	106	0.427626
26	snp59217-scaffold973-524995	50211981	106	0.427433
15	snp32432-scaffold37-603475	68119016	106	0.427318
9	snp345-scaffold1008-2188512	47627837	106	0.427198
29	snp23335-scaffold2330-562429	45474249	106	0.427198
4	snp31541-scaffold350-964062	81550193	106	0.427019
26	snp58598-scaffold954-1220365	4068706	106	0.426906
15	snp45754-scaffold628-140528	40085892	106	0.426606
6	snp30841-scaffold340-1974380	13410795	106	0.42617
8	snp32854-scaffold38-4169433	92063595	106	0.426145
7	snp55205-scaffold85-684683	89043742	106	0.426132
13	snp13014-scaffold150-1540840	48697129	106	0.426132
3	snp21863-scaffold2144-192272	73411660	106	0.425778
29	snp26177-scaffold274-518369	31462125	106	0.425495
2	snp32315-scaffold367-552193	126988708	106	0.425081
18	snp59701-scaffold99-230161	22335031	106	0.425065
3	snp7974-scaffold129-475937	29598521	106	0.422767
9	snp8967-scaffold1324-570052	90734619	106	0.42271
11	snp20812-scaffold204-5798883	79664694	106	0.42271
8	snp32783-scaffold38-929959	95348225	106	0.422331
21	snp15687-scaffold165-4076802	52930723	106	0.421953
8	snp44601-scaffold606-3199007	52484212	106	0.421824
21	snp24625-scaffold2508-127717	18315875	106	0.421824
19	snp14739-scaffold1594-698302	43983274	106	0.421318
17	snp43562-scaffold581-1378450	36267262	106	0.421272
26	snp11493-scaffold142-1355043	27104501	106	0.42113
9	snp43508-scaffold579-6223595	60099796	106	0.420812
7	snp499-scaffold1013-282357	93142056	106	0.420775
2	snp8256-scaffold130-7687	9299981	106	0.42019
5	snp31129-scaffold3446-82168	27052679	106	0.419861
5	snp47995-scaffold678-50340	52257669	106	0.419861
14	snp16716-scaffold1751-71296	91885536	106	0.419861
6	snp35061-scaffold42-1083347	52000487	106	0.419829
9	snp11598-scaffold1423-2053940	70236103	106	0.419799
21	snp4197-scaffold1130-422247	37298695	106	0.419743
23	snp43531-scaffold5805-10990	46742557	106	0.419646
13	snp13027-scaffold150-2077281	49233352	106	0.419468
19	snp1393-scaffold1038-1761386	2679487	106	0.419468
25	snp23676-scaffold239-1132860	22383234	106	0.419468
24	snp850-scaffold1022-874913	6218061	106	0.419054
13	snp5373-scaffold1188-450734	67414706	106	0.418441
18	snp35632-scaffold43-1129638	24975593	106	0.418304
8	snp54475-scaffold830-4076634	63668465	106	0.417852
8	snp32267-scaffold366-2354214	84924424	106	0.41745
14	snp34907-scaffold416-1716407	35931876	106	0.416954
23	snp23627-scaffold2385-287021	45085138	106	0.416865
17	snp12119-scaffold1448-738068	8999083	106	0.416463
5	snp10971-scaffold1393-951011	31869701	106	0.416458
8	snp47183-scaffold66-1367897	47306492	106	0.416375
25	snp38364-scaffold485-1784732	15461788	106	0.416375
11	snp27509-scaffold293-1793512	11059620	106	0.416061
3	snp23726-scaffold2397-89069	93386783	106	0.415831
5	snp2343-scaffold107-2296737	78507446	106	0.415831
14	snp42608-scaffold566-1156561	17949917	106	0.415831
12	snp11176-scaffold140-2283744	47525212	106	0.415768
12	snp11175-scaffold140-2243536	47566678	106	0.415768
10	snp4961-scaffold1169-78144	96380247	106	0.415326
6	snp30874-scaffold340-3265076	12116601	106	0.415101
14	snp13418-scaffold1518-891881	51205060	106	0.415092
3	snp29579-scaffold321-370088	68033400	106	0.415042
12	snp50077-scaffold717-312862	64843796	106	0.415042
4	snp44341-scaffold603-3071904	105350869	106	0.414862
1	snp14130-scaffold1564-698580	23380011	106	0.414613
5	snp10974-scaffold1393-1065170	31983701	106	0.414613
21	snp46088-scaffold633-451511	25579380	106	0.414613
22	snp15349-scaffold163-2869275	38295690	106	0.414613
23	snp11439-scaffold1417-144450	32978042	106	0.414576
6	snp48628-scaffold690-3661843	104627336	106	0.414523
27	snp7028-scaffold126-205077	12410280	106	0.414306
19	snp38542-scaffold488-719174	42057636	106	0.413212
25	Random2.2K-2154	23740953	106	0.412692
7	snp57913-scaffold938-217487	55787220	106	0.412563
12	snp49554-scaffold707-703269	79850331	106	0.412029
5	snp37638-scaffold463-429470	47847658	106	0.411902
27	snp51852-scaffold762-1037680	5453825	106	0.411556
1	snp18423-scaffold1864-701459	15333412	106	0.411371
13	snp15403-scaffold1634-32984	37901214	106	0.411365
3	snp11863-scaffold144-952607	46693038	106	0.410888
2	snp13902-scaffold1540-135309	132392378	106	0.41084
27	snp30252-scaffold333-1569283	36998117	106	0.410508
14	snp11087-scaffold14-552783	21591522	106	0.410363
13	13_60534790_AF-PAKI	60534790	106	0.409776
11	snp40637-scaffold52-2238831	29288224	106	0.409536
5	snp2334-scaffold107-1908928	78115600	106	0.409181
22	snp24-scaffold1-1015823	26288997	106	0.407933
14	snp6194-scaffold1218-1086060	64469042	106	0.40788
4	snp27646-scaffold295-4076551	48245355	106	0.407418
4	snp1824-scaffold1051-31157	14997898	106	0.407376
9	9_47855509_AF-PAKI	47855509	106	0.407351
1	snp29542-scaffold320-855334	149999627	106	0.406995
17	snp25677-scaffold264-3440354	2758218	106	0.406995
7	snp24819-scaffold254-1283854	47749155	106	0.40687
8	snp12216-scaffold1455-100747	87645641	106	0.406618
8	snp32234-scaffold366-842595	86458285	106	0.406363
6	snp35060-scaffold42-1051840	52032569	106	0.405983
13	snp13066-scaffold150-3913775	50895072	106	0.405611
3	snp15453-scaffold164-334117	73943645	106	0.405409
3	snp47072-scaffold659-943332	96792816	106	0.405239
3	snp48302-scaffold684-423962	115711253	106	0.405199
7	snp55235-scaffold85-2217820	90555022	106	0.405199
7	snp2725-scaffold1079-872752	91789243	106	0.405199
17	snp47292-scaffold663-2912839	64584001	106	0.405123
20	snp46225-scaffold637-3551906	42838159	106	0.404715
1	snp33074-scaffold385-3890610	33279852	106	0.404231
24	snp768-scaffold102-5695374	24775798	106	0.403774
4	snp56805-scaffold9-2254491	57841241	106	0.403597
8	snp53447-scaffold81-685096	48760512	106	0.403206
2	snp12726-scaffold1489-527725	59187081	106	0.403096
1	snp48186-scaffold682-1197641	72162789	106	0.403071
28	snp54867-scaffold838-4388322	27295042	106	0.403005
19	snp41284-scaffold537-441286	56530906	106	0.402901
18	snp34671-scaffold410-818559	42645274	106	0.402555
7	snp15162-scaffold1620-160829	67916911	106	0.402274
29	snp52989-scaffold796-564039	29228924	106	0.402272
1	snp39659-scaffold504-3518494	32953856	106	0.402209
8	snp59200-scaffold972-262621	97135773	106	0.402195
28	snp39832-scaffold509-4064666	14703744	106	0.401989
27	snp56363-scaffold883-475937	13091039	106	0.401927
7	snp57589-scaffold921-495889	65758394	106	0.401647
19	snp41327-scaffold537-2396775	58468935	106	0.401636
26	snp47578-scaffold67-3391814	17829698	106	0.401601
18	snp868-scaffold1023-775253	14523172	106	0.401563
29	snp23323-scaffold2330-8484	44924759	106	0.401516
4	snp5010-scaffold117-958152	71529210	106	0.401198
24	snp54577-scaffold833-2084137	41038705	106	0.401096
27	snp55687-scaffold864-348455	17141485	106	0.400833
2	snp7533-scaffold127-6528615	21826745	106	0.400643
25	snp50744-scaffold734-442742	23955338	106	0.400277
11	snp7953-scaffold1288-148372	105701508	106	0.399475
15	snp30327-scaffold333-4837379	37516467	106	0.39922
11	snp40632-scaffold52-2002478	29058893	106	0.398998
21	snp57176-scaffold91-2917765	2819431	106	0.398783
24	snp13586-scaffold1525-1470342	60580230	106	0.39864
20	snp44676-scaffold607-802934	37792864	106	0.398508
1	snp23083-scaffold230-4296149	130868713	106	0.398121
7	snp56908-scaffold902-99101	80267867	106	0.398043
20	snp52522-scaffold782-3453650	2904444	106	0.397905
19	snp3310-scaffold1101-339085	54132632	106	0.397755
17	snp35547-scaffold428-2065357	38256941	106	0.397724
20	snp22697-scaffold2254-55150	66921766	106	0.397564
5	snp28841-scaffold310-5804323	68676723	106	0.397532
12	snp50223-scaffold717-6506018	58647807	106	0.397532
20	snp54673-scaffold836-455624	68201387	106	0.397512
3	snp46899-scaffold654-1333883	84244335	106	0.397351
1	snp55858-scaffold868-683055	3043796	106	0.396727
18	snp35656-scaffold43-2066150	24037932	106	0.396628
4	snp58427-scaffold950-205603	80230550	106	0.396609
14	snp51202-scaffold75-2032716	53574069	106	0.396409
24	snp33621-scaffold3947-257645	58948257	106	0.396254
8	snp32976-scaffold384-80867	2509169	106	0.396139
8	snp22776-scaffold2272-11592	11878751	106	0.396139
4	snp20330-scaffold2013-64269	99458739	106	0.396056
26	snp16239-scaffold1708-115686	45089276	106	0.395919
13	snp32522-scaffold371-1217074	40301787	106	0.395703
14	snp56865-scaffold90-2297518	26458452	106	0.395388
6	snp35037-scaffold42-86113	52999944	106	0.395012
16	snp11340-scaffold141-793045	42435151	106	0.394251
12	snp11177-scaffold140-2325487	47483820	106	0.393834
15	snp22567-scaffold2236-201013	77432182	106	0.393834
3	snp1677-scaffold1047-1655364	64784122	106	0.393794
5	snp47345-scaffold665-1927526	35522227	106	0.393489
2	snp45097-scaffold614-5139714	84865134	106	0.393416
19	snp39526-scaffold502-594676	11583811	106	0.393416
1	snp42350-scaffold559-452798	10562733	106	0.393329
6	snp14030-scaffold1555-143825	8929920	106	0.393329
14	snp12381-scaffold1469-85751	60969335	106	0.393264
5	snp14279-scaffold157-1500294	18625211	106	0.392975
20	snp58508-scaffold952-378111	60290829	106	0.392975
19	snp28440-scaffold303-3363216	33392988	106	0.392813
2	snp10722-scaffold138-1739138	31252832	106	0.392652
18	snp40167-scaffold512-438897	21194490	106	0.392591
29	snp14553-scaffold1587-812817	47507531	106	0.392259
2	snp27456-scaffold2926-182842	117578123	106	0.39222
20	snp46176-scaffold637-1438655	44965868	106	0.392164
7	7_4488613_RH-map	4488613	106	0.391863
21	snp6491-scaffold1230-499822	32901646	106	0.391824
18	snp33192-scaffold389-703969	48225432	106	0.391814
6	snp12600-scaffold148-4272728	35425838	106	0.391189
18	snp21613-scaffold2118-326558	51189221	106	0.391189
3	snp17668-scaffold183-1269493	112157042	106	0.391184
13	snp25878-scaffold267-791378	36331304	106	0.390925
17	snp23390-scaffold2341-184266	61373118	106	0.390823
16	snp32679-scaffold376-507941	52509580	106	0.39047
18	snp40236-scaffold512-3423261	18208111	106	0.39047
9	snp53276-scaffold802-2101843	16939334	106	0.390419
2	snp37742-scaffold464-3801193	36288785	106	0.389857
2	snp20504-scaffold202-5996540	99805583	106	0.389857
18	snp9600-scaffold1344-741295	39926799	106	0.38946
18	snp9601-scaffold1344-794509	39980749	106	0.38946
9	snp59758-scaffold992-1411160	36806836	106	0.389307
18	snp18295-scaffold1857-567886	56522928	106	0.389307
25	snp44145-scaffold6-937422	26879581	106	0.389193
14	snp44842-scaffold61-1642112	89179173	106	0.388895
6	snp30836-scaffold340-1708936	13678156	106	0.388721
8	snp42370-scaffold56-197820	88593859	106	0.388586
8	snp32568-scaffold372-612953	71691645	106	0.388474
17	snp5894-scaffold1206-10631	15050175	106	0.387883
7	snp2562-scaffold1075-455879	108175941	106	0.387769
13	snp46253-scaffold638-460259	17137997	106	0.387764
20	snp52461-scaffold782-778264	5580876	106	0.387764
4	snp37235-scaffold453-1803674	61614823	106	0.387538
1	snp59397-scaffold979-1141722	2098231	106	0.387019
27	snp56357-scaffold883-256043	12872882	106	0.387019
23	snp51809-scaffold761-4349736	31213605	106	0.386828
23	snp24066-scaffold2450-44253	23596546	106	0.386643
19	snp1402-scaffold1038-2191182	3115880	106	0.386477
3	snp56236-scaffold879-1667890	78676301	106	0.386231
2	snp28935-scaffold312-47317	69528597	106	0.386209
25	snp54631-scaffold8341-52542	42250467	106	0.386157
13	snp13023-scaffold150-1887308	49047556	106	0.385892
13	snp20561-scaffold2022-192530	16496756	106	0.385651
8	snp32794-scaffold38-1335810	94939546	106	0.385633
3	snp46892-scaffold654-1026090	84552819	106	0.385427
6	snp31094-scaffold344-256853	10083795	106	0.38542
2	snp38236-scaffold480-1610802	119642477	106	0.38423
8	snp32776-scaffold38-631639	95641234	106	0.384202
19	snp50635-scaffold7289-74734	52454926	106	0.383845
11	snp18014-scaffold185-8934375	64948059	106	0.38374
23	snp47818-scaffold673-1165423	34735864	106	0.38374
24	snp54917-scaffold84-1691746	3229772	106	0.383563
11	snp24341-scaffold247-6663293	44152980	106	0.382416
29	snp16195-scaffold1703-234520	41786860	106	0.382296
28	snp50730-scaffold732-48570	23975600	106	0.382147
6	snp26768-scaffold281-1436966	38091565	106	0.381904
21	snp38838-scaffold492-3111386	40162065	106	0.381877
3	snp41783-scaffold543-3106061	11135541	106	0.381673
3	snp41831-scaffold545-461577	20094915	106	0.381653
14	snp23172-scaffold231-1424187	30145662	106	0.381552
14	snp59946-scaffold998-715092	42779965	106	0.381552
6	snp9885-scaffold1352-1785767	95932409	106	0.381527
18	snp35653-scaffold43-1962260	24141755	106	0.381515
19	snp41290-scaffold537-676769	56763774	106	0.381504
17	snp53402-scaffold806-719665	68032148	106	0.381281
3	snp50639-scaffold73-47489	101785868	106	0.381259
6	snp16462-scaffold1734-259330	114296686	106	0.381119
17	snp44775-scaffold609-1934908	19222988	106	0.381119
7	snp56939-scaffold902-1380149	78986494	106	0.380998
8	snp32811-scaffold38-2111680	94155548	106	0.380998
14	snp23161-scaffold231-907941	30665545	106	0.380575
2	snp10728-scaffold138-2013169	31527626	106	0.380492
3	snp41838-scaffold545-761513	19790100	106	0.380128
24	snp27732-scaffold296-267287	12100197	106	0.379985
6	snp46541-scaffold645-430913	22552318	106	0.379821
21	snp15611-scaffold165-866200	56144631	106	0.379821
1	snp19522-scaffold197-1459019	16931963	106	0.379644
1	snp36355-scaffold436-156590	147006487	106	0.379644
9	snp35455-scaffold427-1884609	42464404	106	0.379644
16	snp3784-scaffold112-5230599	64629493	106	0.379562
17	snp58962-scaffold967-702993	26359642	106	0.379562
7	snp59875-scaffold995-2536819	77178132	106	0.379463
2	snp31732-scaffold3533-340108	28466179	106	0.379413
20	snp37266-scaffold454-817215	41265954	106	0.379266
2	snp29012-scaffold312-3089995	72612512	106	0.379205
16	GoatD01.007899	39554337	106	0.379197
6	snp48614-scaffold690-3032861	105259694	106	0.379159
8	snp28092-scaffold300-3992752	39831131	106	0.379159
9	snp11575-scaffold1423-1113871	69287655	106	0.379118
16	snp3810-scaffold112-6305322	65697505	106	0.378914
6	snp60000-CSN1S1-ex17	85993465	106	0.378912
7	snp35141-scaffold420-1765076	44127860	106	0.378912
14	snp1847-scaffold1052-740346	24135681	106	0.378659
13	snp32526-scaffold371-1443673	40074658	106	0.378504
21	snp57137-scaffold91-1139078	4593359	106	0.378504
5	snp48892-scaffold698-927893	109708866	106	0.378355
21	snp18986-scaffold191-1325705	47421968	106	0.378281
14	snp12454-scaffold1476-156924	61663181	106	0.378208
2	snp29051-scaffold312-4650052	74174246	106	0.377904
14	snp51299-scaffold75-6281483	57831497	106	0.377904
17	snp53395-scaffold806-425318	68328149	106	0.377904
2	snp37654-scaffold464-61604	32544900	106	0.377889
5	snp33435-scaffold392-3476406	54128894	106	0.377854
1	snp50723-scaffold731-463240	38183892	106	0.377527
23	snp48750-scaffold692-697937	46069366	106	0.377527
24	snp54613-scaffold833-3586214	42536581	106	0.377423
19	snp56679-scaffold896-1997281	37280489	106	0.377421
13	snp48696-scaffold691-2617271	59273768	106	0.37718
14	snp55062-scaffold843-594777	14029696	106	0.377071
6	snp31112-scaffold344-970117	10805932	106	0.376833
25	25_26446812_AF-PAKI	26446812	106	0.376821
13	snp56097-scaffold875-1931961	13968824	106	0.376755
17	snp12488-scaffold1479-31991	62750612	106	0.376755
19	snp16351-scaffold1721-783801	793405	106	0.376733
24	snp40867-scaffold526-814277	43974576	106	0.376205
19	QTLSaanen19.151	27425808	106	0.376168
1	snp29544-scaffold320-918318	149936710	106	0.375677
3	snp55780-scaffold865-16545	117509571	106	0.375389
2	snp37684-scaffold464-1360451	33835179	106	0.375238
24	snp24999-scaffold2570-5047	765324	106	0.375218
2	snp37655-scaffold464-129557	32613597	106	0.374862
9	snp36961-scaffold448-2689962	77444698	106	0.374862
2	snp47678-scaffold670-1143747	10500206	106	0.374622
21	snp36671-scaffold444-250533	38801114	106	0.374251
9	snp43474-scaffold579-4849820	61479257	106	0.37401
25	snp36464-scaffold438-2285154	18610764	106	0.373877
3	snp41748-scaffold543-1607806	12630148	106	0.373693
3	snp46904-scaffold654-1559059	84022361	106	0.373692
2	snp7520-scaffold127-6031408	22317281	106	0.373526
11	snp33896-scaffold4-444332	93830314	106	0.373526
3	snp46914-scaffold654-1941821	83642788	106	0.373305
9	snp3563-scaffold1110-424238	59548815	106	0.373139
4	snp5880-scaffold1205-2568852	14006753	106	0.37312
11	snp9745-scaffold135-1766945	24636736	106	0.372638
21	snp58200-scaffold942-1359344	49823829	106	0.372531
4	snp46568-scaffold646-172942	21425582	106	0.372372
20	snp46192-scaffold637-2112125	44286559	106	0.372372
21	snp51477-scaffold754-1846490	20827199	106	0.372372
5	snp54052-scaffold822-1450154	8209663	106	0.372028
12	snp35932-scaffold431-890549	38093002	106	0.371758
21	snp46099-scaffold633-859592	25987116	106	0.371643
26	snp26618-scaffold278-382213	46172797	106	0.371606
10	snp10191-scaffold1366-174184	52613832	106	0.371575
14	snp37049-scaffold449-1390805	59055891	106	0.371378
20	snp57372-scaffold913-1575997	8254790	106	0.371378
8	snp14843-scaffold16-14932	10785268	106	0.371278
6	snp46122-scaffold635-91545	8016126	106	0.371226
7	snp24506-scaffold2480-69200	98606198	106	0.371226
3	snp47961-scaffold675-4086912	89160896	106	0.370958
3	snp56493-scaffold89-902962	108964864	106	0.370958
29	snp21574-scaffold2106-24495	44891544	106	0.370782
7	snp15161-scaffold1620-131602	67946854	106	0.37073
16	snp44072-scaffold597-715928	43697822	106	0.37073
29	snp14782-scaffold1596-378830	1444738	106	0.370725
8	snp44525-scaffold606-69426	49329036	106	0.37043
24	snp6550-scaffold1232-416381	8545841	106	0.37037
26	snp42283-scaffold556-1069955	42378812	106	0.370369
1	snp23382-scaffold234-580216	25405673	106	0.370187
24	snp8203-scaffold13-1552821	17495489	106	0.370065
4	snp14062-scaffold1559-521983	22259565	106	0.370047
5	snp52268-scaffold775-496084	49828239	106	0.37001
13	snp45534-scaffold622-63524	82973408	106	0.369827
9	snp11549-scaffold1423-6882	68179957	106	0.369651
10	snp58288-scaffold947-187924	66764471	106	0.369651
1	snp58266-scaffold945-1174775	109269954	106	0.369622
14	snp52820-scaffold791-2675693	37277049	106	0.369367
17	snp52674-scaffold79-273763	32365549	106	0.369313
20	snp57345-scaffold913-457702	7133891	106	0.369289
21	snp52026-scaffold765-347664	12559054	106	0.369289
17	snp43564-scaffold581-1449908	36195366	106	0.369225
6	snp18683-scaffold189-133982	5701045	106	0.369019
20	snp14307-scaffold1570-51709	58913901	106	0.368926
2	snp40355-scaffold515-2523102	46227038	106	0.368909
2	snp40354-scaffold515-2488080	46262345	106	0.368909
8	snp53451-scaffold81-851300	48931987	106	0.368909
11	snp21250-scaffold2075-346356	103486441	106	0.368909
6	snp17776-scaffold1844-72073	6482275	106	0.368828
19	snp24021-scaffold244-1632581	27854624	106	0.368783
17	snp21159-scaffold207-2249780	52650530	106	0.368708
8	snp10528-scaffold1376-43622	76205533	106	0.36853
8	snp10527-scaffold1376-6315	76243631	106	0.36853
27	snp30765-scaffold34-2842014	40003933	106	0.36853
14	snp11098-scaffold14-1079639	22119072	106	0.368028
5	snp12649-scaffold1483-145765	112306448	106	0.367533
16	snp8618-scaffold131-1736927	57674298	106	0.367533
21	snp57689-scaffold926-342472	66705801	106	0.367533
3	GoatD01.001476	90254623	106	0.367474
7	snp47720-scaffold671-533435	5387601	106	0.367027
2	snp29085-scaffold312-6021241	75547552	106	0.366972
16	snp8617-scaffold131-1687322	57724020	106	0.366809
11	snp33893-scaffold4-320518	93705693	106	0.366597
11	snp33894-scaffold4-349467	93735057	106	0.366597
1	snp45673-scaffold627-2262095	42979321	106	0.366542
15	snp45780-scaffold628-1349350	38873767	106	0.366542
5	snp275-scaffold1007-349087	74150662	106	0.36652
7	snp50280-scaffold718-917313	13288126	106	0.36652
22	snp6873-scaffold1251-99621	1544199	106	0.36652
3	snp7995-scaffold129-1472152	30601707	106	0.366351
3	snp47074-scaffold659-1007893	96727164	106	0.366351
12	snp30415-scaffold335-1248178	51070357	106	0.366351
3	snp37595-scaffold460-703154	87561326	106	0.36578
2	snp7557-scaffold127-7600923	20745163	106	0.36573
15	snp54709-scaffold837-1316009	23964340	106	0.365609
15	snp32208-scaffold365-152209	78384837	106	0.365609
14	snp12467-scaffold1476-618539	62132074	106	0.365357
26	snp31721-scaffold353-990212	22486468	106	0.365352
1	snp48538-scaffold689-3241261	89589169	106	0.364675
6	snp4453-scaffold1143-4567	94495194	106	0.364418
13	snp45550-scaffold622-800407	82228952	106	0.364055
5	snp14270-scaffold157-1141044	18983941	106	0.364042
6	snp58096-scaffold94-5545283	70874215	106	0.363685
1	snp3431-scaffold1105-474882	130348195	106	0.363646
28	snp19533-scaffold1970-166616	31868988	106	0.363318
1	snp36354-scaffold436-115056	146964989	106	0.363275
23	snp51342-scaffold751-304073	8878746	106	0.362969
1	snp12621-scaffold1480-528352	47051236	106	0.362951
4	snp20837-scaffold2044-410017	1224434	106	0.362886
15	snp22055-scaffold2172-255792	9633655	106	0.362886
27	snp22926-scaffold229-160944	1307081	106	0.362828
6	snp955-scaffold1025-1747954	99476254	106	0.362701
26	snp26611-scaffold278-101566	46455368	106	0.362701
5	snp42461-scaffold562-188348	58683901	106	0.362421
6	snp30880-scaffold340-3553070	11828141	106	0.362339
11	snp56533-scaffold893-365318	81152359	106	0.362322
2	snp50980-scaffold739-3796596	61500541	106	0.362108
11	snp48776-scaffold693-701313	2781893	106	0.361615
18	snp9622-scaffold1344-1612277	40790948	106	0.361249
17	snp19786-scaffold199-3764392	43053452	106	0.36089
6	snp26769-scaffold281-1490752	38144878	106	0.360662
1	snp6707-scaffold1244-192932	148966329	106	0.360625
26	snp55139-scaffold847-1154474	22324546	106	0.360414
3	snp15463-scaffold164-811945	74423865	106	0.359652
8	snp32819-scaffold38-2493625	93765686	106	0.35952
2	snp9434-scaffold1341-3503303	115901609	106	0.359297
6	snp31098-scaffold344-425010	10254371	106	0.359297
6	snp59026-scaffold968-2748837	31108765	106	0.359297
15	snp41659-scaffold542-709172	33049988	106	0.358898
17	snp6013-scaffold121-3090930	12826921	106	0.358898
2	snp5728-scaffold1200-263800	60622450	106	0.358651
6	snp4238-scaffold1131-406244	3839505	106	0.358499
15	snp5313-scaffold1183-2265099	57444484	106	0.358292
7	snp1266-scaffold1032-575759	66681931	106	0.358267
14	snp32659-scaffold3753-908	73703298	106	0.358267
20	snp34037-scaffold40-4148997	49744015	106	0.358267
8	snp34756-scaffold412-1195660	91350490	106	0.358216
14	snp55054-scaffold843-198990	13641670	106	0.358143
4	snp15762-scaffold1654-848421	59084037	106	0.357906
20	snp11408-scaffold1412-1661521	66337910	106	0.357817
6	snp9879-scaffold1352-1489251	96234686	106	0.357368
4	snp24925-scaffold255-704846	100229568	106	0.357154
25	snp55815-scaffold866-304191	14712836	106	0.357074
26	snp59230-scaffold973-1118203	49620110	106	0.356934
2	snp53843-scaffold82-6625874	55446489	106	0.356918
16	snp3704-scaffold112-1934811	61338762	106	0.356918
10	snp33782-scaffold397-2433248	65768828	106	0.356597
9	snp58923-scaffold965-815143	9888890	106	0.356467
9	snp45477-scaffold620-1802105	57009734	106	0.356385
22	snp55998-scaffold870-407847	58842443	106	0.356385
2	snp10724-scaffold138-1829480	31343054	106	0.356377
7	snp27547-scaffold2948-112179	71887465	106	0.356377
7	snp27548-scaffold2948-163417	71938715	106	0.356377
1	snp59172-scaffold971-391612	144818903	106	0.356273
1	snp19490-scaffold197-29113	15499271	106	0.356134
14	snp32660-scaffold3753-33964	73671054	106	0.356134
1	snp3438-scaffold1105-866736	129955047	106	0.35604
7	snp29827-scaffold323-3078495	41764891	106	0.356017
7	snp29831-scaffold323-3292024	41979565	106	0.356017
14	snp23486-scaffold237-57860	48433418	106	0.356017
28	snp16619-scaffold175-1280562	20333606	106	0.356017
6	snp48633-scaffold690-3851898	104438042	106	0.356015
14	snp12382-scaffold1469-143534	61026895	106	0.356015
26	snp11494-scaffold142-1431344	27028067	106	0.355947
7	snp57912-scaffold938-185270	55819424	106	0.35591
4	snp46418-scaffold641-1327116	117803520	106	0.355863
8	snp32816-scaffold38-2389089	93872153	106	0.355863
25	snp43023-scaffold570-1142720	6737054	106	0.355863
5	snp40714-scaffold521-537618	28389240	106	0.355852
2	snp20436-scaffold202-3063489	102756860	106	0.355828
20	snp58512-scaffold952-551116	60595995	106	0.355629
4	4_21421330_AF-PAKI	21421330	106	0.355596
2	snp20507-scaffold202-6163258	99641830	106	0.355567
6	snp58984-scaffold968-854575	29203826	106	0.355488
16	snp37106-scaffold4500-69184	48073496	106	0.355476
2	snp10721-scaffold138-1700815	31214452	106	0.355453
15	snp18485-scaffold187-818705	11817487	106	0.355443
6	snp12513-scaffold148-368994	31491328	106	0.35532
27	snp24093-scaffold2457-678789	29097265	106	0.355101
3	snp47060-scaffold659-441276	97290881	106	0.354976
2	snp40372-scaffold515-3227356	45506182	106	0.35493
5	snp32380-scaffold368-884018	75300746	106	0.35493
20	snp46169-scaffold637-1154130	45250215	106	0.35493
11	snp20696-scaffold204-652627	74513588	106	0.354818
1	snp48953-scaffold699-449731	135695117	106	0.354573
23	snp47414-scaffold668-1126875	24811860	106	0.354573
3	snp47899-scaffold675-1391473	91882394	106	0.354539
5	snp2308-scaffold107-732638	76932574	106	0.354539
13	snp5399-scaffold1188-1520444	66353909	106	0.354539
1	snp56457-scaffold889-335404	19616232	106	0.354524
4	snp45593-scaffold624-174248	62280326	106	0.354509
1	snp23020-scaffold230-1421335	133769875	106	0.354424
3	snp29631-scaffold321-2845517	70501494	106	0.354396
10	snp48096-scaffold68-3935881	51687105	106	0.35425
5	snp2292-scaffold107-92036	76285146	106	0.354213
12	snp1165-scaffold1030-1052746	76378875	106	0.354149
1	snp20590-scaffold2027-794231	5316996	106	0.354081
24	snp54561-scaffold833-1467341	40426601	106	0.353492
18	snp9643-scaffold1344-2516800	41693302	106	0.353367
6	snp27460-scaffold2927-111791	4504717	106	0.353302
18	snp35681-scaffold43-3186930	22914869	106	0.353278
8	snp31911-scaffold356-4997035	105056891	106	0.352582
9	snp3577-scaffold1110-1010972	58960266	106	0.352582
17	snp12499-scaffold1479-571823	62213622	106	0.352491
22	snp3-scaffold1-77708	27232616	106	0.352165
8	snp15960-scaffold168-26440	10827888	106	0.351737
11	snp33715-scaffold396-836773	83613145	106	0.351658
3	GoatD01.031083	67913669	106	0.351423
14	snp40945-scaffold527-94554	71254860	106	0.351315
29	snp14775-scaffold1596-57767	1130343	106	0.351024
16	Random2.2K-1621	61717248	106	0.350947
22	snp53632-scaffold816-2167912	34937046	106	0.350719
13	snp48676-scaffold691-1659135	60244108	106	0.350509
5	snp37633-scaffold463-212308	47628433	106	0.350469
2	snp37725-scaffold464-3112131	35595729	106	0.35031
2	snp20619-scaffold203-460571	125960704	106	0.35031
8	snp31924-scaffold356-5574101	105633376	106	0.35031
13	snp35282-scaffold423-7736	73661477	106	0.35031
21	snp14950-scaffold160-1735227	28312730	106	0.35031
6	snp12886-scaffold1498-318307	45722762	106	0.350201
29	snp29451-scaffold3187-207099	49913522	106	0.350147
6	snp59427-scaffold980-309132	85994216	106	0.350047
24	snp58809-scaffold960-538029	60026051	106	0.349953
19	snp16524-scaffold1738-1943255	18810389	106	0.34991
18	snp4885-scaffold1164-110152	117251	106	0.349691
5	snp28839-scaffold310-5703298	68575388	106	0.349018
10	snp49314-scaffold703-4235553	88873723	106	0.349018
22	22_57637828_RH-map	57637828	106	0.348813
1	snp46376-scaffold640-193367	24631520	106	0.348522
14	snp51224-scaffold75-3034637	54583364	106	0.348522
14	snp35393-scaffold425-1434097	20595552	106	0.348452
21	snp8923-scaffold1320-547541	30516039	106	0.348452
25	snp38369-scaffold485-1992256	15253450	106	0.348108
28	snp546-scaffold1015-982216	1681086	106	0.347708
5	snp47349-scaffold666-98406	96978712	106	0.3477
17	snp13949-scaffold1549-69475	64102016	106	0.347511
4	snp44378-scaffold603-4685773	106979258	106	0.347474
5	snp48877-scaffold698-265295	109048924	106	0.347366
9	snp36972-scaffold448-3129163	77006448	106	0.347366
2	snp17733-scaffold1840-192343	14578507	106	0.346958
2	snp40371-scaffold515-3188873	45544997	106	0.346906
18	snp9590-scaffold1344-337639	39530371	106	0.34672
25	snp57101-scaffold909-443353	3835526	106	0.346606
12	snp30413-scaffold335-1113038	50937884	106	0.346531
5	snp2397-scaffold107-4770799	80995815	106	0.346475
8	snp46341-scaffold64-1034855	33886050	106	0.346399
28	snp555-scaffold1015-1332984	1327890	106	0.34638
8	snp58834-scaffold962-160525	109568939	106	0.346328
20	20_5125285_AF-PAKI	5125285	106	0.346247
2	snp47662-scaffold670-448504	11197814	106	0.346196
8	snp44642-scaffold606-4978473	54270063	106	0.346196
8	snp28911-scaffold311-679397	106357743	106	0.346194
16	snp20901-scaffold205-2211096	45799212	106	0.346144
26	snp6239-scaffold122-811967	38620490	106	0.346052
5	snp33426-scaffold392-3115376	54495501	106	0.346025
16	snp3664-scaffold112-221239	59628851	106	0.346025
26	snp20940-scaffold2052-291918	40060594	106	0.346025
5	snp33414-scaffold392-2501013	55112544	106	0.346022
11	snp39284-scaffold50-837138	88601561	106	0.346022
21	snp14968-scaffold160-2470478	29049480	106	0.345884
24	snp741-scaffold102-4554543	23629813	106	0.345884
17	snp19819-scaffold199-5171348	41648618	106	0.345544
11	snp56527-scaffold893-154992	81363171	106	0.345523
17	Random2.2K-1689	65637061	106	0.345425
11	snp46791-scaffold653-902836	100212144	106	0.345152
2	snp35745-scaffold430-854151	96832550	106	0.344991
19	snp43728-scaffold5871-57262	50684550	106	0.344671
7	snp20025-scaffold2-646475	14879104	106	0.344611
4	snp31216-scaffold345-3751785	66166018	106	0.344567
7	snp1810-scaffold105-1394238	71696659	106	0.344367
21	snp51463-scaffold754-1218990	21449425	106	0.344171
1	snp29546-scaffold320-1004575	149849592	106	0.344121
10	snp31033-scaffold343-1254487	72467583	106	0.344056
25	snp23685-scaffold239-1497196	22016549	106	0.344056
26	snp26604-scaffold2776-74556	944283	106	0.344056
26	snp58596-scaffold954-1158235	4006356	106	0.344056
2	snp32353-scaffold367-2113572	128552956	106	0.343906
4	snp7143-scaffold1264-1816508	29595888	106	0.343653
3	snp46873-scaffold654-255687	85325841	106	0.343591
8	snp47187-scaffold66-1512386	47449558	106	0.343591
13	snp49046-scaffold7-3597633	29423970	106	0.343591
22	snp22772-scaffold2271-180541	27429230	106	0.343402
24	snp14484-scaffold1579-446424	34619514	106	0.343062
9	snp43457-scaffold579-4224451	62106448	106	0.343053
17	snp47272-scaffold663-1983956	65510057	106	0.342934
24	snp40874-scaffold526-1106034	44272231	106	0.342934
18	snp875-scaffold1023-1092590	14207660	106	0.342718
1	snp14129-scaffold1564-642988	23435701	106	0.342633
13	snp59116-scaffold97-145693	55529444	106	0.342547
20	snp51094-scaffold742-243404	46695831	106	0.342547
8	snp31815-scaffold356-715619	100781679	106	0.342532
14	snp34890-scaffold416-1014792	35229010	106	0.342532
17	snp5969-scaffold121-1223451	10956972	106	0.342532
29	snp17572-scaffold182-556335	46912378	106	0.342516
29	snp21636-scaffold2119-107507	32387669	106	0.342448
16	snp58604-scaffold955-89907	15239991	106	0.342388
15	snp36700-scaffold445-652853	46411335	106	0.342156
8	snp33305-scaffold391-1797044	5261913	106	0.341962
24	snp54600-scaffold833-3058484	42007358	106	0.341962
5	snp5539-scaffold1195-140210	41910947	106	0.34184
7	snp50026-scaffold716-2319154	31174291	106	0.34183
24	snp48319-scaffold685-626589	10222566	106	0.34183
5	snp51673-scaffold76-275466	105204794	106	0.341795
13	snp49103-scaffold7-6094945	26921045	106	0.341782
13	snp48714-scaffold691-3339003	58554327	106	0.34176
5	snp22602-scaffold2239-298641	97886752	106	0.341666
29	snp20638-scaffold2034-48575	51322	106	0.341533
3	snp29625-scaffold321-2520457	70177343	106	0.341476
8	snp31849-scaffold356-2224448	102288559	106	0.341468
3	snp21083-scaffold2063-71751	79875903	106	0.341066
11	snp52857-scaffold793-77949	48316964	106	0.341066
17	snp5973-scaffold121-1393265	11125827	106	0.341066
5	snp38395-scaffold486-988403	24779337	106	0.341027
13	snp49065-scaffold7-4385868	28631627	106	0.341027
24	snp58224-scaffold944-14585	58201355	106	0.340982
3	snp36347-scaffold4353-70183	349076	106	0.340941
18	snp22646-scaffold225-989885	35733828	106	0.340941
5	snp40720-scaffold521-820614	28674375	106	0.340821
29	snp10118-scaffold136-258516	24228367	106	0.340821
6	snp51703-scaffold760-153052	8614338	106	0.340695
1	snp8057-scaffold1292-81777	21655724	106	0.340664
11	snp13541-scaffold1523-1085770	9518297	106	0.340664
22	snp3035-scaffold1091-1360892	29364720	106	0.340488
16	snp8679-scaffold131-4431806	54956728	106	0.340316
17	snp53409-scaffold806-1001772	67753874	106	0.339815
21	snp38761-scaffold492-1039	43262615	106	0.339815
1	snp56470-scaffold889-884487	20166884	106	0.339579
4	snp31148-scaffold345-654614	63049788	106	0.339559
6	snp46552-scaffold645-904648	23026678	106	0.339492
8	snp29226-scaffold314-2042840	22589340	106	0.33918
27	snp18622-scaffold1881-680290	10078506	106	0.33918
24	snp22065-scaffold2174-224728	58704670	106	0.339156
2	snp3653-scaffold1113-1403976	17046370	106	0.339139
3	snp42150-scaffold55-4810954	56846760	106	0.338922
2	snp7522-scaffold127-6112511	22235955	106	0.338857
26	snp59248-scaffold973-1899020	48840301	106	0.338719
7	snp52623-scaffold786-907334	81278831	106	0.338705
23	snp10223-scaffold1368-637015	4846647	106	0.338653
24	snp34996-scaffold417-2502858	56698976	106	0.338549
22	snp53597-scaffold816-703877	36401215	106	0.338401
1	snp48956-scaffold699-550368	135595758	106	0.338201
26	snp11248-scaffold1403-220382	47839643	106	0.338175
2	snp35792-scaffold430-2747761	94947889	106	0.33736
8	snp29223-scaffold314-1874381	22421361	106	0.33707
15	snp26560-scaffold277-1049969	60730839	106	0.33707
15	snp56191-scaffold878-221104	65871523	106	0.336957
2	snp7393-scaffold127-665494	27715286	106	0.336925
9	snp3885-scaffold1122-597380	22640300	106	0.336676
10	10_21146442_AF-PAKI	21146442	106	0.336676
25	snp44143-scaffold6-848567	26968132	106	0.336636
11	Random2.2K-1147	16230718	106	0.336374
1	snp19288-scaffold1944-677079	4458236	106	0.336282
9	snp45444-scaffold620-363588	58452986	106	0.336269
6	snp41590-scaffold541-929571	55460282	106	0.33601
27	snp7596-scaffold1270-899173	7415531	106	0.33601
1	snp21991-scaffold2163-414646	151283056	106	0.335856
1	snp2666-scaffold1077-62845	19217337	106	0.335797
1	snp2698-scaffold1077-1349758	17920803	106	0.335494
19	snp28428-scaffold303-2812599	32845627	106	0.335494
25	snp23683-scaffold239-1417674	22097936	106	0.335494
11	snp24375-scaffold247-8126221	45620677	106	0.335443
3	snp37599-scaffold460-869294	87727935	106	0.335346
18	snp862-scaffold1023-494157	14802609	106	0.335346
11	snp26638-scaffold2784-403323	93002034	106	0.3351
25	snp9575-scaffold1343-3350110	31593841	106	0.33503
1	snp23053-scaffold230-2909821	132277390	106	0.334903
4	snp49448-scaffold704-2839161	83633153	106	0.334894
2	snp53899-scaffold82-8960724	57790959	106	0.334777
6	snp7869-scaffold1281-3146516	88477979	106	0.334777
15	snp13364-scaffold1515-671685	3267762	106	0.334776
27	snp22354-scaffold221-567284	14285860	106	0.334706
1	snp59379-scaffold979-370658	1310088	106	0.334616
7	snp24800-scaffold254-422246	48613923	106	0.334539
6	snp935-scaffold1025-947040	98673636	106	0.334451
4	snp44419-scaffold603-6487899	108789915	106	0.334413
9	snp43509-scaffold579-6255552	60067798	106	0.33416
3	snp37606-scaffold460-1166033	88025765	106	0.334106
14	snp40961-scaffold527-773223	71932036	106	0.334106
20	snp46191-scaffold637-2070788	44327749	106	0.334106
6	snp31108-scaffold344-810042	10643593	106	0.333809
6	snp35050-scaffold42-620618	52468657	106	0.333743
13	snp21379-scaffold2086-52050	33070786	106	0.333719
1	snp6984-scaffold1257-887594	103288682	106	0.333504
10	snp43064-scaffold572-912089	7296331	106	0.332992
27	snp51893-scaffold762-2875033	3636916	106	0.332992
23	snp24787-scaffold2538-62940	22024461	106	0.332802
6	snp16170-scaffold170-291144	6851981	106	0.332626
5	snp2344-scaffold107-2341742	78552857	106	0.332568
2	snp52159-scaffold772-436536	12645488	106	0.332559
7	snp5062-scaffold1171-460567	99708694	106	0.332559
5	snp28630-scaffold308-144049	99476638	106	0.332379
8	snp53453-scaffold81-945857	49028911	106	0.332096
21	snp12069-scaffold1446-262276	57875937	106	0.332055
14	snp34922-scaffold416-2397891	36614506	106	0.332006
3	snp15466-scaffold164-928366	74538470	106	0.331963
3	snp22448-scaffold222-592606	80571972	106	0.331963
5	snp57572-scaffold920-314791	42374415	106	0.33186
12	snp9232-scaffold1336-866018	7886182	106	0.33186
13	snp13105-scaffold150-5761611	52744318	106	0.331732
5	snp56983-scaffold903-246071	97365311	106	0.331632
11	snp9758-scaffold135-2388277	25257927	106	0.331582
8	snp17201-scaffold1796-91323	11773510	106	0.331335
12	snp5128-scaffold1176-459949	70900575	106	0.330998
24	snp53185-scaffold800-210113	27412359	106	0.330912
14	snp59936-scaffold998-300033	42374922	106	0.330783
5	snp54027-scaffold822-369405	7124196	106	0.330751
22	snp56001-scaffold870-565726	58995442	106	0.330751
4	snp42217-scaffold552-702040	89381772	106	0.330595
13	snp32518-scaffold371-1046988	40467419	106	0.330445
4	snp59144-scaffold970-11887	93179239	106	0.330253
10	snp48093-scaffold68-3827001	51578278	106	0.329998
15	snp22136-scaffold2185-715750	42524849	106	0.329998
22	22_58331321_AF-PAKI	58331321	106	0.329998
18	snp19474-scaffold1967-389997	49316679	106	0.329943
17	snp3984-scaffold1126-701621	23887567	106	0.329602
6	snp951-scaffold1025-1579830	99307290	106	0.329567
21	snp52028-scaffold765-457385	12449399	106	0.329491
6	snp31102-scaffold344-584144	10414687	106	0.32923
13	snp48702-scaffold691-2833262	59057691	106	0.329119
5	snp33401-scaffold392-1890664	55718968	106	0.329117
18	ilmnseq_rs644488799	16105686	106	0.329034
7	snp20096-scaffold2-3672435	17904773	106	0.328984
26	snp47542-scaffold67-1899734	16330568	106	0.328984
24	snp13564-scaffold1525-419388	61640598	106	0.328727
4	snp11831-scaffold1439-153100	55171183	106	0.328584
12	snp50144-scaffold717-3090903	62057701	106	0.328584
3	snp5196-scaffold118-2525568	34602967	106	0.328553
24	snp58824-scaffold960-1184341	59375743	106	0.328528
3	snp29601-scaffold321-1270724	68935630	106	0.328505
5	snp38430-scaffold486-2578174	23179267	106	0.328382
3	snp25333-scaffold261-766882	86432804	106	0.328331
8	snp1000-scaffold1026-533890	70528476	106	0.328331
4	snp49512-scaffold706-1643230	97565862	106	0.328146
11	snp27492-scaffold293-907201	11946893	106	0.328146
9	snp28704-scaffold31-780930	45425300	106	0.327935
24	snp15071-scaffold1610-275361	57269677	106	0.327935
14	snp51292-scaffold75-5960129	57508162	106	0.327821
1	snp19520-scaffold197-1358363	16830539	106	0.327708
2	snp23364-scaffold2337-139017	128937631	106	0.327708
12	snp24139-scaffold246-1511671	68995069	106	0.327616
3	snp25338-scaffold261-992447	86658898	106	0.327144
17	snp32635-scaffold375-404186	55846086	106	0.327144
10	snp57277-scaffold912-845133	55149307	106	0.327089
23	snp25262-scaffold2590-373891	21538662	106	0.327089
21	snp25956-scaffold2688-192534	68253844	106	0.326909
11	snp46787-scaffold653-737397	100377486	106	0.326832
4	Random2.2K-457	71390598	106	0.326784
15	snp26161-scaffold2731-137558	14102372	106	0.32628
3	snp15488-scaffold164-1899996	75509672	106	0.326205
23	snp51743-scaffold761-1374675	28238585	106	0.326189
3	snp1672-scaffold1047-1386839	64515050	106	0.326083
9	snp45492-scaffold620-2395629	56410111	106	0.326083
20	snp45391-scaffold62-2347000	29671922	106	0.32608
3	snp29632-scaffold321-2939739	70596375	106	0.32583
6	snp35080-scaffold42-1875041	51204738	106	0.325665
26	snp26121-scaffold2722-60964	4319932	106	0.325665
3	snp37591-scaffold460-518846	87376548	106	0.32547
5	snp33425-scaffold392-3059766	54551973	106	0.325416
14	snp35360-scaffold425-84584	19245438	106	0.325251
18	snp9639-scaffold1344-2356332	41533171	106	0.325161
16	snp8706-scaffold131-5568902	53813513	106	0.324877
21	snp23796-scaffold240-467152	15501896	106	0.324765
18	snp3070-scaffold1093-1206652	32732107	106	0.324528
6	snp4396-scaffold1139-877096	109157234	106	0.324424
4	snp38926-scaffold494-1586748	38936038	106	0.324363
18	snp18711-scaffold1890-341055	55839537	106	0.324363
26	snp59205-scaffold973-77858	50693978	106	0.324363
14	snp10385-scaffold1371-201164	11367443	106	0.324257
22	snp12826-scaffold1497-370739	50517713	106	0.324257
24	snp650-scaffold102-735214	19813462	106	0.324257
13	snp48671-scaffold691-1413629	60489213	106	0.324139
14	snp11118-scaffold14-2076125	23117787	106	0.324139
14	snp17796-scaffold1849-280382	80819952	106	0.324113
16	snp20322-scaffold201-256285	67628768	106	0.324113
5	snp54025-scaffold822-301307	7057035	106	0.323998
26	snp6238-scaffold122-782367	38650417	106	0.32398
3	snp42151-scaffold55-4848886	56808148	106	0.323889
20	snp11417-scaffold1413-328186	15846158	106	0.323864
3	snp24419-scaffold2477-136485	3458938	106	0.323808
29	snp233-scaffold1006-489899	8558805	106	0.323597
4	snp27683-scaffold295-5734099	49913962	106	0.32353
3	snp6600-scaffold1236-508	79803271	106	0.323512
8	snp49896-scaffold713-245910	55050458	106	0.323512
3	snp50879-scaffold737-859388	98778194	106	0.323214
8	snp28014-scaffold300-640697	36462081	106	0.323159
10	snp9667-scaffold1346-295193	97817196	106	0.323143
5	snp34473-scaffold405-1787350	12214469	106	0.323134
17	snp47267-scaffold663-1773156	65719535	106	0.322831
14	snp4110-scaffold1129-1722949	9663908	106	0.322788
21	snp6503-scaffold1230-1031771	32370281	106	0.322756
9	snp45473-scaffold620-1580250	57232046	106	0.322743
8	snp42395-scaffold56-1279192	89676547	106	0.322593
15	snp57878-scaffold937-54770	59390562	106	0.322593
13	snp13966-scaffold155-2673	43075894	106	0.322418
3	snp56504-scaffold890-325530	65824345	106	0.322186
8	snp44608-scaffold606-3475906	52767480	106	0.322186
15	snp52434-scaffold781-1031161	36400655	106	0.322186
10	snp49370-scaffold703-6685279	86434193	106	0.322047
21	snp15662-scaffold165-3062579	53935974	106	0.322
4	snp44338-scaffold603-2968166	105247008	106	0.321995
7	snp29817-scaffold323-2629125	41315091	106	0.321995
24	snp27738-scaffold296-511801	11857235	106	0.321782
7	snp29765-scaffold323-357390	39055127	106	0.321696
23	snp39148-scaffold499-184495	2756329	106	0.32168
1	snp23033-scaffold230-1935643	133254186	106	0.321622
14	snp23178-scaffold231-1651912	29917415	106	0.321609
19	snp32146-scaffold364-181163	45701497	106	0.321466
6	snp41443-scaffold539-1617020	92178768	106	0.321314
12	snp30414-scaffold335-1149164	50971260	106	0.320964
25	GoatD01.055905	4575400	106	0.320964
1	snp40580-scaffold519-3639736	81213960	106	0.320634
26	snp1112-scaffold1029-1086772	37024298	106	0.320634
24	snp25004-scaffold2570-222343	982181	106	0.320613
20	snp34074-scaffold40-5696142	48183468	106	0.32061
25	snp9528-scaffold1343-1276221	29522134	106	0.320565
9	snp36861-scaffold447-3008093	81534455	106	0.320562
10	snp59661-scaffold987-878922	95753467	106	0.32042
5	GoatD01.010794	76278976	106	0.320349
22	snp4-scaffold1-120438	27190249	106	0.320305
7	snp50479-scaffold724-702171	82438580	106	0.320193
9	snp35465-scaffold427-2333159	42917226	106	0.320186
18	snp4905-scaffold1164-981392	995136	106	0.32017
7	snp36528-scaffold44-1015836	83146068	106	0.320123
8	snp16430-scaffold1732-103995	108661860	106	0.320123
7	snp5699-scaffold12-584012	22920602	106	0.320115
2	snp20528-scaffold202-7032275	98776658	106	0.319894
14	snp53164-scaffold8-643145	2136404	106	0.31984
28	snp56834-scaffold90-890300	25000948	106	0.319724
6	snp26735-scaffold281-115871	36764986	106	0.319637
20	snp34077-scaffold40-5827789	48050011	106	0.319542
7	snp57725-scaffold93-564211	36349850	106	0.319508
8	snp996-scaffold1026-336100	70727183	106	0.31932
6	snp16807-scaffold1760-255815	35924453	106	0.319259
8	GoatD01.003558	77875952	106	0.319154
19	snp16341-scaffold1721-317358	324186	106	0.31915
23	snp39695-scaffold505-1173674	11939770	106	0.319142
12	snp53649-scaffold817-9633	44789103	106	0.319097
25	snp22154-scaffold2188-337923	184687	106	0.319029
10	snp56263-scaffold88-853724	37036815	106	0.318989
3	snp37590-scaffold460-483110	87341066	106	0.318922
9	snp8437-scaffold1304-1045193	71366514	106	0.318922
3	snp46879-scaffold654-514327	85065869	106	0.318754
5	snp28828-scaffold310-5263693	68136147	106	0.318753
12	snp30410-scaffold335-988243	50813808	106	0.318649
12	snp30412-scaffold335-1063925	50888578	106	0.318649
10	snp33141-scaffold388-502418	61443142	106	0.318533
2	snp53758-scaffold82-2894419	51670082	106	0.318246
2	snp53700-scaffold82-413063	49178247	106	0.318212
6	snp12511-scaffold148-262347	31383681	106	0.318176
6	snp12813-scaffold1495-99146	116117057	106	0.318176
13	snp45540-scaffold622-360135	82673964	106	0.318176
12	snp53653-scaffold817-229070	44567940	106	0.318156
19	snp41297-scaffold537-965887	57048456	106	0.317882
23	snp47827-scaffold673-1519898	35089882	106	0.317882
7	snp59828-scaffold995-301815	74910187	106	0.317786
17	snp21153-scaffold207-2001682	52401565	106	0.317772
15	snp50613-scaffold728-116874	10262615	106	0.31774
25	snp30884-scaffold3408-34199	38099265	106	0.317702
8	snp39075-scaffold497-949290	83139810	106	0.317627
13	snp32524-scaffold371-1338200	40180944	106	0.317481
11	11_65110438_AF-PAKI	65110438	106	0.317396
1	snp19277-scaffold1944-141961	4993671	106	0.317353
24	snp841-scaffold1022-526718	6569009	106	0.317353
23	snp59319-scaffold975-1173521	36155216	106	0.317333
16	snp21019-scaffold206-793708	16739942	106	0.317328
2	snp53789-scaffold82-4205823	53000462	106	0.31687
3	3_7699659_AF-PAKI	7699659	106	0.31673
6	snp5680-scaffold1199-2850796	45156751	106	0.31673
25	snp21782-scaffold2133-163513	39826196	106	0.31673
28	Random2.2K-2255	360610	106	0.316614
6	snp16164-scaffold170-20288	6578637	106	0.316607
9	snp58916-scaffold965-512200	10188136	106	0.316454
19	Random2.2K-1801	35110759	106	0.316425
25	snp36466-scaffold438-2363901	18531400	106	0.316425
5	snp7083-scaffold1262-380836	118507888	106	0.316403
24	snp13583-scaffold1525-1372817	60678782	106	0.316354
11	snp17415-scaffold1803-26976	103115627	106	0.316335
7	snp36537-scaffold44-1354018	82803172	106	0.315967
20	snp46193-scaffold637-2173435	44223928	106	0.315826
18	snp37872-scaffold467-82241	30445992	106	0.315761
9	snp34563-scaffold408-692894	54501330	106	0.315602
14	snp51256-scaffold75-4322489	55869552	106	0.315582
10	snp3657-scaffold1118-70996	85939418	106	0.315499
1	snp29541-scaffold320-818086	150037066	106	0.315442
9	snp340-scaffold1008-1945335	47384645	106	0.315381
13	snp5371-scaffold1188-363401	67502389	106	0.315381
16	16_46407103_AF-PAKI	46407103	106	0.315381
21	snp18960-scaffold191-196405	46293283	106	0.315381
6	snp31106-scaffold344-739985	10572162	106	0.315226
16	snp29883-scaffold324-1648902	10626112	106	0.315117
8	snp21707-scaffold2122-270550	96700668	106	0.315115
11	snp9755-scaffold135-2245622	25114578	106	0.315023
1	snp59175-scaffold971-512869	144939665	106	0.315013
15	snp45976-scaffold630-83487	79263147	106	0.315013
27	snp55697-scaffold864-742407	17534185	106	0.315001
25	snp23654-scaffold239-192482	23323578	106	0.31485
2	snp45058-scaffold614-3501713	86505299	106	0.314849
6	snp58996-scaffold968-1405713	29759230	106	0.314812
8	snp44524-scaffold606-34356	49293971	106	0.314812
21	snp18597-scaffold188-281601	50867634	106	0.314812
25	snp50755-scaffold734-885429	24397156	106	0.314697
5	snp47372-scaffold666-1136418	95938450	106	0.314477
3	snp15503-scaffold164-2555148	76166488	106	0.314368
3	snp50638-scaffold73-3437	101741423	106	0.314333
6	snp53999-scaffold821-569788	41727639	106	0.314333
12	snp30416-scaffold335-1279037	51101254	106	0.314333
14	snp12457-scaffold1476-275625	61781854	106	0.314241
24	snp58227-scaffold944-130772	58085123	106	0.314171
24	snp15064-scaffold1610-16112	57528734	106	0.314162
8	snp28026-scaffold300-1175244	37002137	106	0.314132
25	snp11661-scaffold143-1610893	33465404	106	0.313764
7	snp23716-scaffold2395-18216	128023	106	0.313733
7	snp7277-scaffold1269-827526	53244018	106	0.313708
14	snp9268-scaffold1337-478058	4377361	106	0.313708
19	snp56678-scaffold896-1940030	37338170	106	0.313708
1	snp33000-scaffold385-524558	36651757	106	0.313461
12	snp42767-scaffold568-3505829	20975807	106	0.313361
20	snp49852-scaffold711-3232084	18140542	106	0.313361
13	snp15410-scaffold1634-315669	38182963	106	0.313357
5	GoatD01.051531	22087676	106	0.313254
14	snp51199-scaffold75-1926977	53468352	106	0.313254
17	snp50385-scaffold720-209469	30445315	106	0.312989
6	snp34837-scaffold415-983180	26964833	106	0.312951
12	snp50246-scaffold717-7518881	57631192	106	0.312951
20	snp52556-scaffold782-4833062	1535908	106	0.31295
3	snp29172-scaffold3130-2317	2545584	106	0.31285
9	snp39608-scaffold504-1183959	1542457	106	0.31285
4	Random2.2K-394	578015	106	0.312809
23	snp47423-scaffold668-1546103	25232218	106	0.312542
7	snp35128-scaffold420-1248526	43618223	106	0.312488
13	snp44907-scaffold611-2609524	4845537	106	0.312423
11	snp17854-scaffold185-2078465	71804435	106	0.31226
24	snp54553-scaffold833-1114417	40073220	106	0.312135
20	snp22698-scaffold2254-107595	66870514	106	0.312026
11	snp4276-scaffold1133-602226	32390663	106	0.311995
3	snp29681-scaffold321-5042997	72685746	106	0.311881
18	snp38661-scaffold490-637000	9527490	106	0.311881
22	snp13240-scaffold1509-695677	46775329	106	0.311872
3	snp47115-scaffold659-2729337	95002983	106	0.311728
10	snp11067-scaffold1399-580555	99314684	106	0.311228
1	snp33032-scaffold385-1948120	35228638	106	0.311095
23	snp47832-scaffold673-1743540	35315440	106	0.311095
13	snp23775-scaffold24-1826912	25548888	106	0.310653
2	snp35269-scaffold422-2407176	123690593	106	0.310626
18	snp35010-scaffold4174-54251	18130972	106	0.310626
22	snp3007-scaffold1091-206893	28208308	106	0.310563
9	snp29437-scaffold318-2825317	51411622	106	0.310429
2	snp7535-scaffold127-6636991	21717553	106	0.310278
14	snp52764-scaffold791-244185	39714220	106	0.310278
28	snp3344-scaffold1102-42671	5562788	106	0.310156
20	snp52555-scaffold782-4793288	1575691	106	0.31003
23	snp48745-scaffold692-486742	45858037	106	0.31003
25	snp8808-scaffold1314-2620036	10916063	106	0.309908
8	snp54429-scaffold830-2004298	61600495	106	0.309767
14	snp12379-scaffold1469-2172	60885777	106	0.309686
16	snp6476-scaffold123-767155	33826371	106	0.309603
2	snp40392-scaffold515-4009362	44720288	106	0.30959
21	snp18991-scaffold191-1575512	47673145	106	0.3095
27	snp51873-scaffold762-1995661	4498760	106	0.3095
2	GoatD01.032694_O	44159602	106	0.309259
10	snp21964-scaffold216-12983	98132864	106	0.309259
26	snp26610-scaffold278-70398	46486417	106	0.309259
17	snp16122-scaffold1699-66188	8239283	106	0.30921
8	snp43665-scaffold585-1509499	79246344	106	0.309062
14	snp35353-scaffold424-960801	49456512	106	0.308956
17	snp43553-scaffold581-931227	36715306	106	0.308902
23	snp47395-scaffold668-324866	24013138	106	0.308902
4	snp53382-scaffold805-1099317	9997659	106	0.308818
13	snp7706-scaffold1278-659996	69621267	106	0.308818
2	snp10713-scaffold138-1352542	30867737	106	0.308779
23	snp10242-scaffold1368-1491079	5700019	106	0.308645
6	snp30845-scaffold340-2114615	13269233	106	0.308616
16	snp20868-scaffold205-760233	47245067	106	0.308616
26	snp39728-scaffold508-246612	40262460	106	0.308551
3	snp15490-scaffold164-2007235	75617051	106	0.308462
6	snp49721-scaffold710-206693	21071971	106	0.308453
7	snp57582-scaffold921-217571	65485012	106	0.308443
7	snp2735-scaffold1079-1294778	91392163	106	0.308443
24	snp15068-scaffold1610-166615	57377968	106	0.308299
4	snp5866-scaffold1205-1993299	13426009	106	0.308173
28	snp12472-scaffold1477-1470	44330028	106	0.308129
21	snp19574-scaffold1973-222986	64124672	106	0.308103
8	snp58893-scaffold964-490311	65631144	106	0.308093
10	snp49313-scaffold703-4162810	88946446	106	0.308093
16	snp20876-scaffold205-1085144	46919920	106	0.308093
7	snp30666-scaffold339-4586026	60690528	106	0.308032
11	11_18317209_AF-PAKI	18317209	106	0.308021
1	snp21988-scaffold2163-296961	151165203	106	0.307889
7	snp59840-scaffold995-929863	75540090	106	0.30781
15	snp17579-scaffold1821-419	9891152	106	0.30781
29	snp26182-scaffold274-743292	31239001	106	0.30781
5	snp2466-scaffold107-7790377	84017320	106	0.307793
3	snp22438-scaffold222-167471	80150162	106	0.307718
3	snp37602-scaffold460-1020864	87877415	106	0.307669
8	snp28117-scaffold300-5083580	40922760	106	0.307669
8	snp22013-scaffold2164-821871	29923063	106	0.307642
10	snp10202-scaffold1366-656366	52128480	106	0.307642
13	snp25737-scaffold265-1289486	6665135	106	0.307642
25	Random2.2K-2157	29677122	106	0.307642
29	snp48275-scaffold683-1326976	11763237	106	0.307642
1	snp23415-scaffold235-282600	13423424	106	0.307625
12	snp13613-scaffold1526-544122	10405017	106	0.307625
2	snp33515-scaffold393-1569489	69380444	106	0.307617
20	snp46216-scaffold637-3183906	43204492	106	0.307617
6	snp11304-scaffold1408-291079	7550758	106	0.307416
1	snp50719-scaffold731-298346	38013596	106	0.307393
13	snp37978-scaffold471-121375	79223154	106	0.307393
7	snp10411-scaffold1372-542702	33531287	106	0.307343
6	snp48624-scaffold690-3481139	104807887	106	0.307339
7	snp36514-scaffold44-409166	83757463	106	0.307287
4	snp15280-scaffold1629-549843	11137652	106	0.307246
10	snp33744-scaffold397-789223	64116906	106	0.307246
10	snp31453-scaffold349-72009	60866879	106	0.30714
1	snp46382-scaffold640-457655	24363513	106	0.307061
23	snp47422-scaffold668-1489113	25174992	106	0.307061
2	snp7437-scaffold127-2482656	25893732	106	0.307037
1	snp37996-scaffold472-514946	22261615	106	0.307005
6	UniBern-var6_O	85987197	106	0.306975
25	snp9561-scaffold1343-2691054	30936278	106	0.306975
2	snp35859-scaffold430-5590001	92086984	106	0.306968
6	snp46131-scaffold635-456433	8373232	106	0.306895
8	snp59198-scaffold972-200559	97073475	106	0.306715
3	snp1692-scaffold1047-2300291	65433264	106	0.306658
6	snp30808-scaffold340-489170	14900689	106	0.306626
3	snp46915-scaffold654-2025384	83559366	106	0.306593
13	ilmnseq_rs656947120	50999495	106	0.306574
1	snp19503-scaffold197-615809	16086430	106	0.306557
5	snp5537-scaffold1195-37628	42019956	106	0.306536
4	GoatD01.039036	17910852	106	0.306525
3	snp2868-scaffold1085-30691	1556096	106	0.306447
4	snp31540-scaffold350-922851	81589129	106	0.306447
12	snp36098-scaffold431-8463413	30150041	106	0.306447
7	snp9315-scaffold134-956918	8531067	106	0.306392
7	Random2.2K-794	50204812	106	0.306392
3	snp42072-scaffold55-1482513	60188791	106	0.306274
7	snp36388-scaffold437-553976	97488676	106	0.306274
13	snp13106-scaffold150-5816268	52799552	106	0.306274
20	snp49788-scaffold711-610886	20769115	106	0.306274
29	snp22987-scaffold2294-293113	50812356	106	0.306274
25	snp9574-scaffold1343-3298757	31542437	106	0.306259
8	snp52007-scaffold764-2880514	26058187	106	0.306218
20	snp49802-scaffold711-1129414	20250665	106	0.306191
8	snp1003-scaffold1026-679737	70384961	106	0.306187
16	snp3688-scaffold112-1277343	60680755	106	0.30612
7	snp20111-scaffold2-4272489	18509554	106	0.305945
22	snp54162-scaffold827-474780	41632859	106	0.3059
1	snp19528-scaffold197-1741232	17210716	106	0.305659
5	snp28736-scaffold310-1338098	64217662	106	0.305659
25	snp38326-scaffold485-128788	17131407	106	0.305426
3	snp43986-scaffold595-3777411	25782931	106	0.305364
11	snp56543-scaffold893-830488	80686578	106	0.305364
14	snp21448-scaffold209-1851202	76905424	106	0.305364
21	GoatD01.012543	25012648	106	0.305364
23	snp10274-scaffold1368-2735548	6938087	106	0.305364
6	snp12597-scaffold148-4170283	35321910	106	0.305342
7	snp24845-scaffold254-2427522	46609072	106	0.305342
18	snp40192-scaffold512-1499804	20129258	106	0.305342
7	snp507-scaffold1013-680008	93538452	106	0.30526
27	snp22366-scaffold221-1088482	14804972	106	0.305255
1	snp23071-scaffold230-3745316	131438712	106	0.305176
1	snp2703-scaffold1077-1616072	17653273	106	0.305012
8	snp31880-scaffold356-3659036	103716275	106	0.304965
19	snp32151-scaffold364-383412	45904006	106	0.304965
11	snp17945-scaffold185-5963556	67920653	106	0.304789
8	snp46354-scaffold64-1625855	34482022	106	0.304602
13	snp5380-scaffold1188-724197	67144609	106	0.304253
24	snp6563-scaffold1232-996159	7961198	106	0.304253
29	snp53122-scaffold799-3822668	36296716	106	0.304125
13	snp20563-scaffold2022-273903	16415681	106	0.304103
4	snp27562-scaffold295-524955	44686025	106	0.304073
2	snp47706-scaffold670-2336367	9310575	106	0.304047
19	snp56694-scaffold896-2711743	36568776	106	0.304047
11	snp18005-scaffold185-8569435	65315992	106	0.303982
7	snp36533-scaffold44-1176340	82983221	106	0.303977
2	snp29122-scaffold312-7489579	77012676	106	0.303954
5	snp34515-scaffold405-3482334	10510974	106	0.303954
13	snp35285-scaffold423-144582	73523025	106	0.303954
1	snp26472-scaffold276-7110350	97032543	106	0.303671
24	snp13584-scaffold1525-1401917	60649760	106	0.303649
2	snp28940-scaffold312-228536	69709286	106	0.303548
9	snp39252-scaffold5-3640301	88367046	106	0.303366
7	snp47740-scaffold671-1466840	4454324	106	0.303294
12	snp35987-scaffold431-3455128	35500487	106	0.303213
2	snp37711-scaffold464-2589617	35069131	106	0.303119
23	snp38862-scaffold493-165103	42624546	106	0.303115
3	snp23579-scaffold238-363833	16770910	106	0.303027
12	snp50233-scaffold717-6986909	58162996	106	0.302988
9	snp50520-scaffold725-1442936	67096417	106	0.302918
2	snp25942-scaffold2682-290286	797285	106	0.302862
7	snp36521-scaffold44-688694	83477829	106	0.302862
23	snp15845-scaffold1666-32869	44345297	106	0.302862
10	snp39510-scaffold501-3096488	83696484	106	0.302831
8	snp10584-scaffold1376-2418696	73781956	106	0.30269
14	snp35378-scaffold425-827779	19988692	106	0.302656
5	snp12743-scaffold149-640801	37687125	106	0.302631
3	snp56211-scaffold879-580450	77583562	106	0.302461
24	snp59287-scaffold974-1156967	30962899	106	0.302461
14	snp34904-scaffold416-1613200	35828905	106	0.302351
5	snp2432-scaffold107-6351420	82572037	106	0.301925
6	snp59984-scaffold999-85530	2003532	106	0.301875
6	snp59426-scaffold980-307288	85991743	106	0.301832
6	snp59428-scaffold980-310410	85995496	106	0.301832
6	snp59429-scaffold980-310523	85995609	106	0.301832
6	snp59432-scaffold980-311547	85996631	106	0.301832
6	UniBern-var9	86008016	106	0.301832
6	snp59439-scaffold980-324311	86009350	106	0.301832
6	snp59440-scaffold980-324828	86009867	106	0.301832
6	snp59441-scaffold980-325353	86010392	106	0.301832
10	snp33735-scaffold397-347360	63680367	106	0.301788
6	snp27076-scaffold289-926413	57402187	106	0.30159
2	snp30887-scaffold341-50429	37869849	106	0.301561
18	snp37898-scaffold467-1194202	31560053	106	0.301561
6	snp4392-scaffold1139-721197	109003824	106	0.301531
10	snp25243-scaffold259-7530189	47282952	106	0.301496
4	snp47980-scaffold676-449926	101842219	106	0.301209
7	snp59824-scaffold995-103773	74711456	106	0.301145
1	snp33053-scaffold385-2929464	34244474	106	0.300923
20	snp14696-scaffold1591-1784103	12076982	106	0.300916
29	snp48289-scaffold683-1906863	11186951	106	0.300916
29	snp23336-scaffold2330-593182	45505077	106	0.300806
1	snp36320-scaffold435-2824165	74720744	106	0.300742
25	snp4303-scaffold1134-142270	36460678	106	0.300742
4	snp27680-scaffold295-5636784	49816148	106	0.300699
19	snp10612-scaffold1377-440921	25782297	106	0.300699
18	snp872-scaffold1023-930759	14367383	106	0.300658
6	snp19457-scaffold1964-119046	9388916	106	0.300538
16	snp39378-scaffold500-512710	21932882	106	0.300538
12	snp13632-scaffold1526-1355260	9592759	106	0.300347
1	snp46692-scaffold65-2418283	106545999	106	0.300268
8	snp44534-scaffold606-470611	49756746	106	0.300247
27	snp30317-scaffold333-4384731	34189354	106	0.300154
2	snp22279-scaffold220-344609	3218098	106	0.299952
18	snp35641-scaffold43-1494613	24609553	106	0.299903
13	snp48982-scaffold7-715056	32300817	106	0.299769
13	snp5939-scaffold1209-820717	64864466	106	0.299769
12	snp35982-scaffold431-3206404	35749880	106	0.299759
1	snp25554-scaffold263-2040367	112053639	106	0.299738
14	snp32662-scaffold3753-110634	73595565	106	0.2997
13	snp48648-scaffold691-438587	61482462	106	0.299684
8	snp19314-scaffold1950-30244	87524484	106	0.299643
24	snp40852-scaffold526-167118	43327564	106	0.299603
24	snp40853-scaffold526-232280	43392713	106	0.299603
5	snp2309-scaffold107-811030	77011426	106	0.299384
20	snp34032-scaffold40-3932831	49956593	106	0.299384
24	snp704-scaffold102-3006536	22090761	106	0.299335
26	snp18580-scaffold1878-641153	13793940	106	0.299319
19	snp45192-scaffold616-495258	4798225	106	0.299249
7	snp7326-scaffold1269-2781799	51295764	106	0.299133
15	snp21404-scaffold2088-101629	10126920	106	0.29908
27	snp44507-scaffold604-3371305	30582402	106	0.299014
15	snp11216-scaffold1400-972597	14601462	106	0.299011
13	snp49112-scaffold7-6448267	26575468	106	0.299
28	snp7902-scaffold1285-245672	23070058	106	0.299
13	snp15413-scaffold1634-460263	38327707	106	0.2989
8	snp32813-scaffold38-2197259	94065144	106	0.298755
3	snp1652-scaffold1047-501348	63624055	106	0.29869
14	snp51273-scaffold75-5146237	56694773	106	0.29869
1	snp15731-scaffold1652-1009834	27497574	106	0.298647
11	snp9756-scaffold135-2282666	25151507	106	0.298452
29	snp4262-scaffold1132-665647	10419906	106	0.298452
11	snp48767-scaffold693-304040	2385791	106	0.298333
4	snp49406-scaffold704-1178103	85326894	106	0.298327
8	snp33287-scaffold391-1017682	6038631	106	0.298327
8	snp45307-scaffold619-347104	27765809	106	0.298327
9	snp43745-scaffold588-640063	13777586	106	0.298306
24	snp40897-scaffold526-2133233	45295636	106	0.298153
19	snp37955-scaffold470-21132	53772498	106	0.298125
8	snp32808-scaffold38-1963729	94309459	106	0.298062
10	snp11061-scaffold1399-372328	99103915	106	0.298031
6	snp7838-scaffold1281-1858089	89760335	106	0.29801
10	snp48041-scaffold68-1321898	49067701	106	0.29801
16	snp6474-scaffold123-683938	33900481	106	0.297855
22	snp3034-scaffold1091-1319882	29323507	106	0.297847
9	snp10088-scaffold1358-670742	28680287	106	0.297642
15	snp22130-scaffold2185-447483	42255684	106	0.297504
26	snp19899-scaffold1992-1352656	11993899	106	0.297504
17	17_32084609_AF-PAKI	32084609	106	0.297347
19	snp45201-scaffold616-880756	4411409	106	0.297169
25	snp23677-scaffold239-1163564	22352536	106	0.297169
27	snp51899-scaffold762-3109424	3404032	106	0.297112
8	snp43667-scaffold585-1622647	79131097	106	0.297097
5	snp28757-scaffold310-2272784	65137480	106	0.296871
1	snp2670-scaffold1077-230230	19049735	106	0.296817
18	snp14622-scaffold1589-2960492	29045948	106	0.29679
14	Random2.2K-1439	56902490	106	0.296737
8	snp15573-scaffold1648-8706	76258916	106	0.296513
11	snp17820-scaffold185-611460	73252709	106	0.296513
8	snp10565-scaffold1376-1605264	74595707	106	0.296506
14	snp6172-scaffold1218-167698	63548149	106	0.29647
2	snp53868-scaffold82-7675325	56497170	106	0.296384
14	snp1840-scaffold1052-394906	23789698	106	0.296125
3	snp46884-scaffold654-687586	84892259	106	0.2961
16	snp3672-scaffold112-606923	60007991	106	0.296071
24	GoatD01.052303	45920538	106	0.295806
10	10_72793257_AF-PAKI	72793257	106	0.295801
1	snp33031-scaffold385-1889215	35288988	106	0.295743
26	snp11774-scaffold1434-836108	47402937	106	0.295699
3	snp15462-scaffold164-768800	74380893	106	0.295692
6	snp48561-scaffold690-722520	107552045	106	0.295627
24	snp40904-scaffold526-2383819	45544805	106	0.295594
5	snp2293-scaffold107-128757	76321782	106	0.295574
9	snp3571-scaffold1110-740365	59232526	106	0.295421
21	snp15661-scaffold165-3024977	53979134	106	0.295191
12	snp38261-scaffold481-1136807	46072917	106	0.295156
6	QTLcaseins6.7	86002527	106	0.295087
6	snp12605-scaffold148-4454943	35610683	106	0.295035
14	snp23171-scaffold231-1353340	30216319	106	0.295035
24	snp845-scaffold1022-656828	6438098	106	0.295035
25	snp55810-scaffold866-126099	14888919	106	0.294961
26	snp41195-scaffold532-4508225	32791244	106	0.294928
6	snp58148-scaffold94-7812250	73143653	106	0.294839
14	snp16547-scaffold174-830889	93230288	106	0.294839
3	snp17460-scaffold1806-214289	2033691	106	0.29472
6	snp12555-scaffold148-2227772	33359675	106	0.294701
23	snp37294-scaffold455-107778	48750219	106	0.294701
24	snp58808-scaffold960-496231	60067963	106	0.294701
1	snp59781-scaffold993-56476	155741583	106	0.294618
4	snp53958-scaffold820-1887639	52511545	106	0.294531
4	snp27676-scaffold295-5488099	49667369	106	0.294429
23	snp39675-scaffold505-368570	11134807	106	0.294409
2	snp17523-scaffold1811-460063	820688	106	0.294282
6	snp40033-scaffold511-236227	65071262	106	0.294282
3	snp23124-scaffold2306-165424	116267705	106	0.294245
8	snp45324-scaffold619-1087141	27026459	106	0.294245
4	snp46567-scaffold646-139544	21459493	106	0.294215
23	snp49905-scaffold714-195340	37521896	106	0.294215
15	snp26881-scaffold2832-46133	1120002	106	0.294048
10	snp48097-scaffold68-3971614	51722836	106	0.294003
1	snp607-scaffold1017-471784	57419570	106	0.293979
21	snp57155-scaffold91-1948347	3783014	106	0.293979
6	snp58083-scaffold94-5059574	70386549	106	0.293951
16	snp3746-scaffold112-3688715	63084112	106	0.293839
19	snp43335-scaffold5775-55878	55772313	106	0.293812
8	snp32851-scaffold38-4012509	92222661	106	0.29379
4	snp44349-scaffold603-3459351	105739757	106	0.293705
11	snp41261-scaffold536-653372	7663417	106	0.293705
2	snp19175-scaffold1928-294170	117496316	106	0.293667
9	snp53279-scaffold802-2248804	17086165	106	0.293636
5	snp36651-scaffold443-902233	16856633	106	0.293549
24	snp40940-scaffold526-3851784	47011516	106	0.293549
29	snp38192-scaffold48-333793	19549631	106	0.293549
2	snp47695-scaffold670-1876943	9769949	106	0.293475
8	snp7770-scaffold128-299168	55697420	106	0.293475
23	snp10237-scaffold1368-1272193	5482734	106	0.293475
8	snp28021-scaffold300-967563	36792443	106	0.293409
[truncated: 28,379 more rows]

## Sheet: Fst_DA_BA
Supplementary file: Genetic differentiation (Fst) between Damascus and Barki goat breeds
[truncated: 20,642 more rows]

[truncated: 8 more sheets: Fst_BA_BO, ROH, ROH_Barki, ROH_length, ROH_number, FROH, Top_hotspot, ShyniGo_enrichment analysis]
